# Supplementary material for: 4-Amino­pyridinium 4-amino­benzene­sulfonate 4-ammonio­benzene­sulfonate monohydrate
Source: Acta Crystallogr Sect E Struct Rep Online. 2008 Mar 12;64(Pt 4):o697–8. doi: 10.1107/S1600536808006259 (PMC2960977; doi:10.1107/S1600536808006259)
Supplement: Supplementary file 1 [file e-64-0o697-sup1.cif]

##############################################################################
###                                                                        ###
###        Electronic paper (Acta Crystallographica Section E)             ###
###                                                                        ###
##############################################################################
#                                                                            #
# This CIF contains the data in a paper accepted for publication in Acta     #
# Crystallographica Section E. It conforms to the requirements of Notes      #
# for Authors for Section E, and has been peer reviewed under the auspices   #
# of the IUCr Commission on Journals.                                        #
#                                                                            #
# Full details of the Crystallographic Information File format               #
# are given in the paper "The Crystallographic Information File (CIF):       #
# a New Standard Archive File for Crystallography" by S. R. Hall, F. H.      #
# Allen and I. D. Brown [Acta Cryst. (1991), A47, 655-685].                  #
#                                                                            #
# The current version of the core CIF dictionary is obtainable from          #
# ftp://ftp.iucr.org/pub/cif_core.dic. The current version number is 2.4.    #
#                                                                            #
# Software is freely available for graphical display of the structure(s) in  #
# this CIF.  For information consult the CIF home page http://www.iucr.org/  #
# cif/home.html                                                              #
#                                                                            #
# This file may be used for bona fide research purposes within the           #
# scientific community so long as proper attribution is given to the journal # 
# article from which it was obtained.                                        #
#                                                                            #
##############################################################################
                                             
data_global
_audit_creation_method     'WinGX routine CIF_UPDATE'
_audit_conform_dict_name     cif_core.dic
_audit_conform_dict_version     2.1
_journal_date_recd_electronic     2008-03-02
_journal_date_accepted     2008-03-06
_journal_name_full     'Acta Crystallographica, Section E'
_journal_year     2008
_journal_volume     64
_journal_issue      4
_journal_page_first     o697
_journal_page_last     o698
_journal_paper_category     QO
_journal_coeditor_code     CI2568
_publ_contact_author_name     'Hoong-Kun Fun'
_publ_contact_author_address
;
X-ray Crystallography unit
School of Physics
Universiti  Sains Malaysia
11800 USM Penang
Malaysia
;
_publ_contact_author_email     hkfun@usm.my
_publ_contact_author_fax     '604 6579150'
_publ_contact_author_phone     '604 653 3652'
_publ_section_title
;
4-Aminopyridinium 4-aminobenzenesulfonate 4-ammoniobenzenesulfonate monohydrate
;
loop_
    _publ_author_name
    _publ_author_footnote
    _publ_author_address
    'Hoong-Kun Fun' .
;
X-ray Crystallography unit
School of Physics
Universiti Sains Malaysia
11800 USM, Penang
Malaysia
;
    'Samuel Robinson Jebas'
;
Permanent address: Department of Physics, Karunya University,
Karunya Nagar, Coimbatore 641 114, India.
;
;
X-ray Crystallography unit
School of Physics
Universiti Sains Malaysia
11800 USM, Penang
Malaysia
;
    'A. Sinthiya' .
;
Department of Electronics
St. Josephs College
Tiruchirappalli 620 002
India
;
data_I
_audit_creation_method     'WinGX routine CIF_UPDATE'
_chemical_name_systematic
;
4-Aminopyridinium 4-aminobenzenesulfonate 4-ammoniobenzenesulfonate monohydrate
;
_chemical_formula_moiety     'C5 H7 N2 +, C6 H6 N O3 S -, C6 H7 N O3 S, H2 O'
_chemical_formula_sum     'C17 H22 N4 O7 S2'
_chemical_formula_iupac     'C5 H7 N2 +, C6 H6 N O3 S -, C6 H7 N O3 S, H2 O'
_chemical_formula_weight     458.53
_symmetry_cell_setting     Monoclinic
_symmetry_space_group_name_H-M     'C 2'
_symmetry_space_group_name_Hall     'C 2y'
loop_
    _symmetry_equiv_pos_as_xyz
    'x, y, z'
    '-x, y, -z'
    'x+1/2, y+1/2, z'
    '-x+1/2, y+1/2, -z'
_cell_length_a     24.9902(2)
_cell_length_b     5.74750(10)
_cell_length_c     15.19300(10)
_cell_angle_alpha     90
_cell_angle_beta     115.4150(10)
_cell_angle_gamma     90
_cell_volume     1971.00(4)
_cell_formula_units_Z     4
_cell_measurement_reflns_used     6986
_cell_measurement_theta_min     2.73
_cell_measurement_theta_max     35.11
_cell_measurement_temperature     100.00(10)
_exptl_crystal_description     Plate
_exptl_crystal_colour     Yellow
_exptl_crystal_size_max     0.35
_exptl_crystal_size_mid     0.18
_exptl_crystal_size_min     0.08
_exptl_crystal_density_diffrn     1.545
_exptl_crystal_density_method     'not measured'
_exptl_crystal_F_000     960
_exptl_absorpt_coefficient_mu     0.32
_exptl_absorpt_correction_type     multi-scan
_exptl_absorpt_process_details     '(SADABS; Bruker, 2005)'
_exptl_absorpt_correction_T_min     0.8947
_exptl_absorpt_correction_T_max     0.9723
_diffrn_radiation_type     MoK\a
_diffrn_radiation_wavelength     0.71073
_diffrn_measurement_device_type
;
Bruker SMART APEXII CCD area-detector diffractometer
;
_diffrn_measurement_method     '\f and \w'
_diffrn_reflns_number     30055
_diffrn_reflns_av_R_equivalents     0.0513
_diffrn_reflns_theta_min     1.48
_diffrn_reflns_theta_max     36.22
_diffrn_reflns_theta_full     36.22
_diffrn_measured_fraction_theta_max     1
_diffrn_measured_fraction_theta_full     1
_diffrn_reflns_limit_h_min     -41
_diffrn_reflns_limit_h_max     41
_diffrn_reflns_limit_k_min     -9
_diffrn_reflns_limit_k_max     9
_diffrn_reflns_limit_l_min     -25
_diffrn_reflns_limit_l_max     25
_reflns_number_total     9157
_reflns_number_gt     7528
_reflns_threshold_expression     I>2\s(I)
_refine_ls_structure_factor_coef     Fsqd
_refine_ls_matrix_type     full
_refine_ls_R_factor_gt     0.0483
_refine_ls_wR_factor_ref     0.1136
_refine_ls_goodness_of_fit_ref     1.057
_refine_ls_restrained_S_all     1.056
_refine_ls_number_reflns     9157
_refine_ls_number_parameters     272
_refine_ls_number_restraints     6
_refine_ls_hydrogen_treatment     constr
_refine_ls_weighting_scheme     calc
_refine_ls_weighting_details
                 'calc w=1/[\s^2^(Fo^2^)+(0.0544P)^2^] where P=(Fo^2^+2Fc^2^)/3'
_refine_ls_shift/su_max     0.001
_refine_diff_density_max     0.432
_refine_diff_density_min     -0.656
_refine_ls_extinction_method     none
_refine_ls_abs_structure_details     'Flack (1983), 4029 Friedel pairs'
_refine_ls_abs_structure_Flack     -0.01(4)
loop_
    _atom_type_symbol
    _atom_type_description
    _atom_type_scat_dispersion_real
    _atom_type_scat_dispersion_imag
    _atom_type_scat_source
    C C 0.0033 0.0016 'International Tables Vol C Tables 4.2.6.8 and 6.1.1.4'
    H H 0 0 'International Tables Vol C Tables 4.2.6.8 and 6.1.1.4'
    N N 0.0061 0.0033 'International Tables Vol C Tables 4.2.6.8 and 6.1.1.4'
    O O 0.0106 0.006 'International Tables Vol C Tables 4.2.6.8 and 6.1.1.4'
    S S 0.1246 0.1234 'International Tables Vol C Tables 4.2.6.8 and 6.1.1.4'
_computing_data_collection     'APEX2 (Bruker, 2005)'
_computing_cell_refinement     'APEX2 (Bruker, 2005)'
_computing_data_reduction     'SAINT (Bruker, 2005)'
_computing_structure_solution     'SHELXTL (Sheldrick, 2008)'
_computing_structure_refinement     'SHELXTL (Sheldrick, 2008)'
_computing_molecular_graphics     'SHELXTL (Sheldrick, 2008)'
_computing_publication_material
;
SHELXTL (Sheldrick, 2008) and PLATON (Spek, 2003)
;
loop_
    _atom_site_type_symbol
    _atom_site_label
    _atom_site_fract_x
    _atom_site_fract_y
    _atom_site_fract_z
    _atom_site_U_iso_or_equiv
    _atom_site_adp_type
    _atom_site_calc_flag
    _atom_site_refinement_flags
    _atom_site_occupancy
    _atom_site_disorder_assembly
    _atom_site_disorder_group
    S S1 0.367717(17) 0.30668(6) -0.07087(3) 0.01197(7) Uani d . 1 . .
    S S2 0.349420(17) 1.00691(6) 0.42455(3) 0.01122(7) Uani d . 1 . .
    O O1 0.41498(6) 0.4675(2) -0.06022(10) 0.0217(3) Uani d . 1 . .
    O O2 0.31451(5) 0.3430(2) -0.16138(8) 0.0158(2) Uani d . 1 . .
    O O3 0.38660(5) 0.0621(2) -0.06024(9) 0.0157(2) Uani d . 1 . .
    O O4 0.39347(5) 0.8372(2) 0.42552(8) 0.0146(2) Uani d . 1 . .
    O O5 0.29296(5) 0.9811(2) 0.33955(8) 0.0147(2) Uani d . 1 . .
    O O6 0.37175(5) 1.2447(2) 0.43941(8) 0.0148(2) Uani d . 1 . .
    N N1 0.30210(6) 0.5120(3) 0.25477(10) 0.0144(2) Uani d D 1 . .
    H H1N1 0.33 0.456 0.3111 0.017 Uiso d RD 1 . .
    H H2N1 0.2963 0.6634 0.263 0.017 Uiso d RD 1 . .
    N N2 0.30594(6) 0.8065(3) 0.77520(9) 0.0129(2) Uani d D 1 . .
    H H1N2 0.3084 0.6527 0.7875 0.016 Uiso d RD 1 . .
    H H2N2 0.2691 0.8528 0.7635 0.016 Uiso d RD 1 . .
    H H3N2 0.3364 0.8664 0.8275 0.016 Uiso d RD 1 . .
    N N3 0.50936(7) 0.5548(3) 0.15575(11) 0.0228(3) Uani d . 1 . .
    H H1N3 0.5201 0.5786 0.1072 0.027 Uiso d R 1 . .
    N N4 0.46259(7) 0.4675(3) 0.38104(11) 0.0205(3) Uani d . 1 . .
    H H4A 0.4406 0.5691 0.3911 0.025 Uiso calc R 1 . .
    H H4B 0.4742 0.3462 0.4175 0.025 Uiso calc R 1 . .
    C C1 0.34758(7) 0.3645(3) 0.02502(11) 0.0106(3) Uani d . 1 . .
    C C2 0.35850(7) 0.2020(3) 0.09866(11) 0.0142(3) Uani d . 1 . .
    H H2A 0.3759 0.0601 0.0969 0.017 Uiso calc R 1 . .
    C C3 0.34344(8) 0.2509(3) 0.17467(12) 0.0145(3) Uani d . 1 . .
    H H3A 0.3507 0.1414 0.2236 0.017 Uiso calc R 1 . .
    C C4 0.31746(7) 0.4633(3) 0.17813(11) 0.0120(3) Uani d . 1 . .
    C C5 0.30432(7) 0.6223(3) 0.10179(12) 0.0142(3) Uani d . 1 . .
    H H5A 0.2852 0.7612 0.1017 0.017 Uiso calc R 1 . .
    C C6 0.31977(7) 0.5733(3) 0.02616(12) 0.0145(3) Uani d . 1 . .
    H H6A 0.3115 0.6805 -0.0239 0.017 Uiso calc R 1 . .
    C C7 0.33669(7) 0.9400(3) 0.52796(11) 0.0110(3) Uani d . 1 . .
    C C8 0.35436(7) 0.7288(3) 0.57586(12) 0.0143(3) Uani d . 1 . .
    H H8A 0.373 0.6182 0.554 0.017 Uiso calc R 1 . .
    C C9 0.34381(8) 0.6843(3) 0.65743(12) 0.0144(3) Uani d . 1 . .
    H H9A 0.3555 0.5438 0.6906 0.017 Uiso calc R 1 . .
    C C10 0.31584(7) 0.8516(3) 0.68843(11) 0.0112(3) Uani d . 1 . .
    C C11 0.29681(7) 1.0617(3) 0.63989(12) 0.0132(3) Uani d . 1 . .
    H H11A 0.2774 1.1707 0.661 0.016 Uiso calc R 1 . .
    C C12 0.30754(7) 1.1049(3) 0.55864(11) 0.0133(3) Uani d . 1 . .
    H H12A 0.2952 1.2443 0.5248 0.016 Uiso calc R 1 . .
    C C13 0.47866(7) 0.4979(3) 0.30921(12) 0.0164(3) Uani d . 1 . .
    C C14 0.51422(8) 0.3311(3) 0.28971(14) 0.0211(3) Uani d . 1 . .
    H H14A 0.5278 0.1998 0.3288 0.025 Uiso calc R 1 . .
    C C15 0.52825(8) 0.3652(4) 0.21303(14) 0.0218(4) Uani d . 1 . .
    H H15A 0.5513 0.2554 0.2002 0.026 Uiso calc R 1 . .
    C C16 0.47601(9) 0.7162(4) 0.17268(14) 0.0244(4) Uani d . 1 . .
    H H16A 0.4632 0.8455 0.1322 0.029 Uiso calc R 1 . .
    C C17 0.46057(8) 0.6940(4) 0.24815(13) 0.0213(4) Uani d . 1 . .
    H H17A 0.438 0.8089 0.2592 0.026 Uiso calc R 1 . .
    O O1W 0.5 1.0580(4) 0.5 0.0317(5) Uani d S 1 . .
    H H1W1 0.5296 0.9626 0.5253 0.048 Uiso d R 1 . .
    O O2W 0.5 -0.1247(3) 0 0.0196(4) Uani d S 1 . .
    H H1W2 0.4689 -0.035 -0.0196 0.029 Uiso d R 1 . .
loop_
    _atom_site_aniso_label
    _atom_site_aniso_U_11
    _atom_site_aniso_U_22
    _atom_site_aniso_U_33
    _atom_site_aniso_U_12
    _atom_site_aniso_U_13
    _atom_site_aniso_U_23
    S1 0.01387(17) 0.01226(16) 0.01171(16) -0.00155(13) 0.00731(14) -0.00131(13)
    S2 0.01273(17) 0.01111(15) 0.01161(16) -0.00077(13) 0.00692(13) -0.00047(13)
    O1 0.0231(7) 0.0258(7) 0.0228(6) -0.0136(5) 0.0160(5) -0.0090(5)
    O2 0.0201(6) 0.0144(6) 0.0110(5) 0.0003(4) 0.0048(4) 0.0008(4)
    O3 0.0170(6) 0.0153(5) 0.0146(5) 0.0045(4) 0.0067(5) -0.0004(4)
    O4 0.0150(5) 0.0149(6) 0.0170(5) 0.0016(4) 0.0097(5) -0.0016(4)
    O5 0.0145(5) 0.0175(6) 0.0109(5) -0.0005(4) 0.0042(4) -0.0014(4)
    O6 0.0190(6) 0.0116(5) 0.0156(5) -0.0025(4) 0.0091(5) -0.0001(4)
    N1 0.0188(6) 0.0133(6) 0.0140(6) 0.0011(5) 0.0097(5) -0.0005(5)
    N2 0.0156(6) 0.0125(5) 0.0113(5) -0.0002(5) 0.0064(5) 0.0001(5)
    N3 0.0204(8) 0.0333(9) 0.0189(7) -0.0037(6) 0.0123(6) -0.0033(6)
    N4 0.0241(8) 0.0220(8) 0.0209(7) 0.0005(6) 0.0150(6) -0.0014(5)
    C1 0.0105(6) 0.0109(6) 0.0104(6) -0.0007(5) 0.0045(5) -0.0002(5)
    C2 0.0176(8) 0.0123(6) 0.0144(7) 0.0022(5) 0.0085(6) 0.0015(5)
    C3 0.0195(8) 0.0118(6) 0.0148(7) 0.0020(5) 0.0097(6) 0.0029(5)
    C4 0.0118(7) 0.0128(7) 0.0125(6) -0.0011(5) 0.0063(6) -0.0010(5)
    C5 0.0168(8) 0.0116(6) 0.0157(7) 0.0009(5) 0.0085(6) 0.0004(5)
    C6 0.0182(8) 0.0127(6) 0.0135(7) 0.0015(6) 0.0074(6) 0.0014(5)
    C7 0.0116(7) 0.0112(6) 0.0110(6) -0.0004(5) 0.0057(5) -0.0003(5)
    C8 0.0176(8) 0.0119(6) 0.0149(7) 0.0032(6) 0.0087(6) 0.0014(5)
    C9 0.0178(8) 0.0120(6) 0.0157(7) 0.0024(5) 0.0092(6) 0.0018(5)
    C10 0.0123(7) 0.0113(6) 0.0104(6) -0.0009(5) 0.0053(5) 0.0000(5)
    C11 0.0158(7) 0.0116(6) 0.0141(7) 0.0009(5) 0.0082(6) -0.0004(5)
    C12 0.0168(7) 0.0115(6) 0.0124(7) 0.0008(5) 0.0071(6) 0.0010(5)
    C13 0.0134(7) 0.0201(7) 0.0165(7) -0.0022(6) 0.0073(6) -0.0046(6)
    C14 0.0219(9) 0.0196(8) 0.0250(9) -0.0014(7) 0.0132(7) -0.0031(7)
    C15 0.0204(9) 0.0253(9) 0.0241(9) -0.0032(7) 0.0136(7) -0.0067(7)
    C16 0.0215(9) 0.0315(10) 0.0232(9) 0.0013(8) 0.0123(8) 0.0046(8)
    C17 0.0192(9) 0.0255(9) 0.0221(9) 0.0040(7) 0.0116(7) 0.0017(7)
    O1W 0.0145(9) 0.0162(9) 0.0556(14) 0 0.0067(9) 0
    O2W 0.0160(8) 0.0161(8) 0.0278(10) 0 0.0104(7) 0
_geom_special_details
;
Experimental. The low-temperature data was collected
with the Oxford Crysosystem Cobra low-temperature attachement.
 All esds (except the esd in the dihedral angle between two l.s. planes)
 are estimated using the full covariance matrix.  The cell esds are taken
 into account individually in the estimation of esds in distances, angles
 and torsion angles; correlations between esds in cell parameters are only
 used when they are defined by crystal symmetry.  An approximate (isotropic)
 treatment of cell esds is used for estimating esds involving l.s. planes.
;
loop_
    _geom_bond_atom_site_label_1
    _geom_bond_atom_site_label_2
    _geom_bond_site_symmetry_2
    _geom_bond_distance
    _geom_bond_publ_flag
    S1 O1 . 1.4531(13) ?
    S1 O2 . 1.4604(12) ?
    S1 O3 . 1.4692(13) ?
    S1 C1 . 1.7651(15) ?
    S2 O5 . 1.4548(12) ?
    S2 O6 . 1.4570(13) ?
    S2 O4 . 1.4661(12) ?
    S2 C7 . 1.7737(15) ?
    N1 C4 . 1.4016(19) ?
    N1 H1N1 . 0.90 ?
    N1 H2N1 . 0.90 ?
    N2 C10 . 1.4650(19) ?
    N2 H1N2 . 0.90 ?
    N2 H2N2 . 0.90 ?
    N2 H3N2 . 0.90 ?
    N3 C16 . 1.343(3) ?
    N3 C15 . 1.347(3) ?
    N3 H1N3 . 0.90 ?
    N4 C13 . 1.326(2) ?
    N4 H4A . 0.86 ?
    N4 H4B . 0.86 ?
    C1 C6 . 1.391(2) ?
    C1 C2 . 1.392(2) ?
    C2 C3 . 1.388(2) ?
    C2 H2A . 0.93 ?
    C3 C4 . 1.395(2) ?
    C3 H3A . 0.93 ?
    C4 C5 . 1.400(2) ?
    C5 C6 . 1.389(2) ?
    C5 H5A . 0.93 ?
    C6 H6A . 0.93 ?
    C7 C8 . 1.386(2) ?
    C7 C12 . 1.392(2) ?
    C8 C9 . 1.397(2) ?
    C8 H8A . 0.93 ?
    C9 C10 . 1.385(2) ?
    C9 H9A . 0.93 ?
    C10 C11 . 1.388(2) ?
    C11 C12 . 1.393(2) ?
    C11 H11A . 0.93 ?
    C12 H12A . 0.93 ?
    C13 C17 . 1.405(3) ?
    C13 C14 . 1.422(2) ?
    C14 C15 . 1.367(3) ?
    C14 H14A . 0.93 ?
    C15 H15A . 0.93 ?
    C16 C17 . 1.364(2) ?
    C16 H16A . 0.93 ?
    C17 H17A . 0.93 ?
    O1W H1W1 . 0.87 ?
    O2W H1W2 . 0.87 ?
loop_
    _geom_angle_atom_site_label_1
    _geom_angle_atom_site_label_2
    _geom_angle_atom_site_label_3
    _geom_angle_site_symmetry_1
    _geom_angle_site_symmetry_3
    _geom_angle
    _geom_angle_publ_flag
    O1 S1 O2 . . 112.46(8) ?
    O1 S1 O3 . . 112.88(8) ?
    O2 S1 O3 . . 111.08(7) ?
    O1 S1 C1 . . 107.12(7) ?
    O2 S1 C1 . . 106.46(7) ?
    O3 S1 C1 . . 106.34(7) ?
    O5 S2 O6 . . 113.23(7) ?
    O5 S2 O4 . . 112.27(7) ?
    O6 S2 O4 . . 112.74(7) ?
    O5 S2 C7 . . 106.85(7) ?
    O6 S2 C7 . . 105.57(7) ?
    O4 S2 C7 . . 105.45(7) ?
    C4 N1 H1N1 . . 109.9 ?
    C4 N1 H2N1 . . 115.3 ?
    H1N1 N1 H2N1 . . 108.6 ?
    C10 N2 H1N2 . . 109.7 ?
    C10 N2 H2N2 . . 108.9 ?
    H1N2 N2 H2N2 . . 107.7 ?
    C10 N2 H3N2 . . 108.7 ?
    H1N2 N2 H3N2 . . 103.7 ?
    H2N2 N2 H3N2 . . 117.9 ?
    C16 N3 C15 . . 120.58(15) ?
    C16 N3 H1N3 . . 118.7 ?
    C15 N3 H1N3 . . 120.6 ?
    C13 N4 H4A . . 120 ?
    C13 N4 H4B . . 120 ?
    H4A N4 H4B . . 120 ?
    C6 C1 C2 . . 119.74(14) ?
    C6 C1 S1 . . 119.59(12) ?
    C2 C1 S1 . . 120.67(12) ?
    C3 C2 C1 . . 120.20(15) ?
    C3 C2 H2A . . 119.9 ?
    C1 C2 H2A . . 119.9 ?
    C2 C3 C4 . . 120.37(15) ?
    C2 C3 H3A . . 119.8 ?
    C4 C3 H3A . . 119.8 ?
    C3 C4 C5 . . 119.18(14) ?
    C3 C4 N1 . . 120.25(14) ?
    C5 C4 N1 . . 120.50(14) ?
    C6 C5 C4 . . 120.22(15) ?
    C6 C5 H5A . . 119.9 ?
    C4 C5 H5A . . 119.9 ?
    C5 C6 C1 . . 120.20(14) ?
    C5 C6 H6A . . 119.9 ?
    C1 C6 H6A . . 119.9 ?
    C8 C7 C12 . . 120.98(14) ?
    C8 C7 S2 . . 121.12(12) ?
    C12 C7 S2 . . 117.90(12) ?
    C7 C8 C9 . . 119.16(15) ?
    C7 C8 H8A . . 120.4 ?
    C9 C8 H8A . . 120.4 ?
    C10 C9 C8 . . 119.31(15) ?
    C10 C9 H9A . . 120.3 ?
    C8 C9 H9A . . 120.3 ?
    C9 C10 C11 . . 122.08(14) ?
    C9 C10 N2 . . 119.21(14) ?
    C11 C10 N2 . . 118.71(14) ?
    C10 C11 C12 . . 118.26(15) ?
    C10 C11 H11A . . 120.9 ?
    C12 C11 H11A . . 120.9 ?
    C7 C12 C11 . . 120.19(15) ?
    C7 C12 H12A . . 119.9 ?
    C11 C12 H12A . . 119.9 ?
    N4 C13 C17 . . 121.57(16) ?
    N4 C13 C14 . . 121.31(17) ?
    C17 C13 C14 . . 117.11(16) ?
    C15 C14 C13 . . 119.51(18) ?
    C15 C14 H14A . . 120.2 ?
    C13 C14 H14A . . 120.2 ?
    N3 C15 C14 . . 121.31(17) ?
    N3 C15 H15A . . 119.3 ?
    C14 C15 H15A . . 119.3 ?
    N3 C16 C17 . . 121.27(19) ?
    N3 C16 H16A . . 119.4 ?
    C17 C16 H16A . . 119.4 ?
    C16 C17 C13 . . 120.20(18) ?
    C16 C17 H17A . . 119.9 ?
    C13 C17 H17A . . 119.9 ?
loop_
    _geom_torsion_atom_site_label_1
    _geom_torsion_atom_site_label_2
    _geom_torsion_atom_site_label_3
    _geom_torsion_atom_site_label_4
    _geom_torsion_site_symmetry_1
    _geom_torsion_site_symmetry_2
    _geom_torsion_site_symmetry_3
    _geom_torsion_site_symmetry_4
    _geom_torsion
    _geom_torsion_publ_flag
    O1 S1 C1 C6 . . . . 68.17(14) ?
    O2 S1 C1 C6 . . . . -52.35(14) ?
    O3 S1 C1 C6 . . . . -170.88(13) ?
    O1 S1 C1 C2 . . . . -112.74(14) ?
    O2 S1 C1 C2 . . . . 126.73(13) ?
    O3 S1 C1 C2 . . . . 8.21(15) ?
    C6 C1 C2 C3 . . . . -2.1(2) ?
    S1 C1 C2 C3 . . . . 178.85(13) ?
    C1 C2 C3 C4 . . . . -0.2(2) ?
    C2 C3 C4 C5 . . . . 2.8(2) ?
    C2 C3 C4 N1 . . . . 179.77(15) ?
    C3 C4 C5 C6 . . . . -3.2(2) ?
    N1 C4 C5 C6 . . . . 179.86(15) ?
    C4 C5 C6 C1 . . . . 1.0(2) ?
    C2 C1 C6 C5 . . . . 1.7(2) ?
    S1 C1 C6 C5 . . . . -179.22(13) ?
    O5 S2 C7 C8 . . . . 103.83(14) ?
    O6 S2 C7 C8 . . . . -135.36(14) ?
    O4 S2 C7 C8 . . . . -15.81(15) ?
    O5 S2 C7 C12 . . . . -75.17(14) ?
    O6 S2 C7 C12 . . . . 45.63(14) ?
    O4 S2 C7 C12 . . . . 165.19(12) ?
    C12 C7 C8 C9 . . . . -1.5(2) ?
    S2 C7 C8 C9 . . . . 179.53(13) ?
    C7 C8 C9 C10 . . . . 0.2(2) ?
    C8 C9 C10 C11 . . . . 1.2(2) ?
    C8 C9 C10 N2 . . . . -178.73(15) ?
    C9 C10 C11 C12 . . . . -1.3(2) ?
    N2 C10 C11 C12 . . . . 178.68(14) ?
    C8 C7 C12 C11 . . . . 1.4(2) ?
    S2 C7 C12 C11 . . . . -179.55(12) ?
    C10 C11 C12 C7 . . . . -0.1(2) ?
    N4 C13 C14 C15 . . . . 177.91(17) ?
    C17 C13 C14 C15 . . . . -1.1(3) ?
    C16 N3 C15 C14 . . . . 0.0(3) ?
    C13 C14 C15 N3 . . . . 0.4(3) ?
    C15 N3 C16 C17 . . . . 0.3(3) ?
    N3 C16 C17 C13 . . . . -1.1(3) ?
    N4 C13 C17 C16 . . . . -177.60(18) ?
    C14 C13 C17 C16 . . . . 1.4(3) ?
loop_
    _geom_hbond_atom_site_label_D
    _geom_hbond_atom_site_label_H
    _geom_hbond_atom_site_label_A
    _geom_hbond_site_symmetry_A
    _geom_hbond_distance_DH
    _geom_hbond_distance_HA
    _geom_hbond_distance_DA
    _geom_hbond_angle_DHA
    N4 H4B O1W 1_545 0.86 2.01 2.869(2) 179
    N2 H3N2 O3 1_566 0.90 1.98 2.8542(19) 164
    N1 H1N1 O6 1_545 0.90 2.15 3.0111(19) 160
    N2 H1N2 O2 1_556 0.90 1.92 2.8101(19) 168
    N2 H1N2 S1 1_556 0.90 2.84 3.6066(15) 144
    N3 H1N3 O1 2_655 0.90 2.13 2.879(2) 140
    N3 H1N3 O2W 1_565 0.90 2.26 2.928(2) 131
    N2 H2N2 N1 4_556 0.90 1.91 2.799(2) 168
    N4 H4A O4 . 0.86 2.14 2.9929(19) 175
    N1 H2N1 O5 . 0.90 2.19 3.0386(19) 158
    O1W H1W1 O4 2_656 0.87 1.88 2.7189(15) 162
    O2W H1W2 O3 . 0.87 1.96 2.7921(14) 160
    C12 H12A Cg1 4_556 0.93 2.96 3.614(19) 129
