# Supplementary material for: 4-Amino­pyridinium 4-amino­benzene­sulfonate 4-ammonio­benzene­sulfonate monohydrate
Source: Acta Crystallogr Sect E Struct Rep Online. 2008 Mar 12;64(Pt 4):o697–8. doi: 10.1107/S1600536808006259 (PMC2960977; doi:10.1107/S1600536808006259)
Supplement: Supplementary file 2 [file e-64-0o697-Isup2.hkl]

#
# h,k,l, Fc-squared, Fo-squared, sigma(Fo-squared) and status flag
#
data_I
_shelx_title ' 3ap_0m   C2   (100K)'
_shelx_refln_list_code          4
_shelx_F_calc_maximum      316.50
_exptl_crystal_F_000       960.00
_reflns_d_resolution_high  0.6014
 
loop_
 _symmetry_equiv_pos_as_xyz
 'x, y, z'
 '-x, y, -z'
 'x+1/2, y+1/2, z'
 '-x+1/2, y+1/2, -z'
 
_cell_length_a    24.9902
_cell_length_b     5.7475
_cell_length_c    15.1930
_cell_angle_alpha  90.000
_cell_angle_beta  115.415
_cell_angle_gamma  90.000
 
_shelx_F_squared_multiplier     1.000
 
loop_
 _refln_index_h
 _refln_index_k
 _refln_index_l
 _refln_F_squared_calc
 _refln_F_squared_meas
 _refln_F_squared_sigma
 _refln_observed_status
   4   0   0    11196.64    10580.41    118.53 o
   6   0   0   100170.94    63456.89    997.29 o
   8   0   0      150.31      133.28      7.83 o
  10   0   0     1791.36     2227.71     37.91 o
  12   0   0     2712.91     2573.85     44.38 o
  14   0   0      527.00      494.04     16.04 o
  16   0   0       53.94       67.04      6.59 o
  18   0   0     4967.55     5323.81     81.94 o
  20   0   0     1402.33     1466.84     41.50 o
  22   0   0       11.17       12.73     12.65 o
  24   0   0      457.04      484.06     43.07 o
  26   0   0      847.66      918.05     77.19 o
  28   0   0       11.91       34.57     25.42 o
  30   0   0       50.98       20.29     34.38 o
  32   0   0      173.98      131.93     59.30 o
  34   0   0        3.37       23.28     39.14 o
  36   0   0       77.38       53.58     51.47 o
   1   1   0     4448.63     4208.67     57.61 o
   3   1   0    12847.93    11563.78    101.49 o
   5   1   0     5627.81     5175.90     52.92 o
   7   1   0     6350.06     6068.87     59.19 o
   9   1   0     1390.75     1465.76     22.02 o
  11   1   0     4443.84     4517.31     55.80 o
  13   1   0     1094.68     1122.11     18.62 o
  15   1   0     1886.06     1928.54     24.80 o
  17   1   0        7.91        7.33      3.96 o
  19   1   0     7027.58     6850.12     84.05 o
  21   1   0       28.58        9.61      7.86 o
  23   1   0     1480.47     1399.08     44.24 o
  25   1   0      407.59      397.18     33.18 o
  27   1   0      737.43      666.32     50.68 o
  29   1   0       26.23       31.32     31.11 o
  31   1   0      115.58       79.24     53.41 o
  33   1   0       93.52      137.01     44.55 o
  35   1   0      170.97      172.64     51.59 o
  37   1   0       27.22       28.70     37.74 o
   0   2   0     3936.60     4261.82     70.33 o
   2   2   0      341.17      369.87     12.51 o
   4   2   0     4322.26     4422.04     53.95 o
   6   2   0      196.35      195.73      8.38 o
   8   2   0     3198.72     3442.91     38.63 o
  10   2   0     2482.57     2943.83     27.73 o
  12   2   0     1824.58     1872.27     21.62 o
  14   2   0      161.62      155.95      7.00 o
  16   2   0     1118.68     1065.61     19.46 o
  18   2   0      297.81      288.76     18.97 o
  20   2   0     1613.13     1595.20     44.58 o
  22   2   0     1071.40     1150.92     40.39 o
  24   2   0        3.09        1.23      9.65 o
  26   2   0      737.35      798.26     44.82 o
  28   2   0       47.33       53.82     19.26 o
  30   2   0      502.95      539.67     55.93 o
  32   2   0       87.24       47.21     25.35 o
  34   2   0      817.86      719.30    111.14 o
  36   2   0       60.31       16.68     33.71 o
   1   3   0      995.69     1088.24     21.84 o
   3   3   0     4536.16     4621.00     53.29 o
   5   3   0      111.54      138.71      5.80 o
   7   3   0     6964.04     7035.57     63.83 o
   9   3   0      596.10      707.94     15.33 o
  11   3   0     4993.92     4994.75     55.56 o
  13   3   0     1402.44     1528.76     25.24 o
  15   3   0      886.58      898.05     24.47 o
  17   3   0     1800.44     1818.72     46.37 o
  19   3   0      248.44      231.13     18.57 o
  21   3   0       42.72       43.06     11.80 o
  23   3   0      790.67      824.26     39.03 o
  25   3   0      111.88       75.34     16.63 o
  27   3   0      642.46      632.52     46.95 o
  29   3   0       62.36       26.78     16.56 o
  31   3   0      179.62      211.18     33.70 o
  33   3   0      237.02      206.67     45.53 o
  35   3   0      248.67      251.43     57.07 o
   0   4   0     6664.41     6554.93    110.77 o
   2   4   0      165.24      216.61      9.11 o
   4   4   0     1807.18     1828.92     22.87 o
   6   4   0      697.67      854.80     16.10 o
   8   4   0     1618.40     1419.31     26.51 o
  10   4   0     4432.66     4521.91     69.15 o
  12   4   0      798.17      779.51     21.68 o
  14   4   0     1625.53     1661.15     31.90 o
  16   4   0     4267.80     4295.99     73.88 o
  18   4   0      408.53      448.38     29.16 o
  20   4   0      105.02      103.49     14.87 o
  22   4   0      267.20      262.81     22.78 o
  24   4   0      150.57      115.00     28.56 o
  26   4   0       36.34       26.62     14.86 o
  28   4   0       38.78       37.35     18.49 o
  30   4   0      143.72      130.56     24.85 o
  32   4   0        3.08        1.29     19.16 o
  34   4   0      182.80      191.46     38.16 o
   1   5   0      911.78      904.30     34.30 o
   3   5   0      689.89      697.66     24.57 o
   5   5   0      594.72      560.29     24.56 o
   7   5   0      130.85      105.22     14.22 o
   9   5   0      517.40      522.50     25.21 o
  11   5   0       39.88       38.91     10.51 o
  13   5   0      772.22      763.77     52.26 o
  15   5   0       70.79       80.12     11.90 o
  17   5   0      269.02      226.57     22.10 o
  19   5   0      991.23     1104.80     44.83 o
  21   5   0       56.95       35.80     12.36 o
  23   5   0      634.16      651.17     40.24 o
  25   5   0      262.74      197.61     31.03 o
  27   5   0      579.28      641.01     47.56 o
  29   5   0       25.57       21.20     18.55 o
  31   5   0      247.60      210.55     40.77 o
   0   6   0     2153.53     2037.43     67.26 o
   2   6   0      292.49      294.28     21.49 o
   4   6   0      230.45      289.96     21.74 o
   6   6   0      718.80      677.23     37.82 o
   8   6   0      264.45      210.43     19.03 o
  10   6   0      180.15      162.98     17.67 o
  12   6   0      296.26      310.38     24.44 o
  14   6   0       76.77       62.85     17.10 o
  16   6   0      584.94      580.04     30.51 o
  18   6   0      675.53      730.59     40.08 o
  20   6   0      516.34      502.57     35.94 o
  22   6   0      143.91       91.09     19.35 o
  24   6   0      574.67      642.35     47.34 o
  26   6   0      195.84      153.68     30.43 o
  28   6   0      214.99      237.99     39.13 o
   1   7   0      188.29      268.81     40.10 o
   3   7   0      187.81      170.02     19.75 o
   5   7   0      206.99      162.02     21.02 o
   7   7   0      749.24      811.99     36.47 o
   9   7   0      113.87      108.94     17.17 o
  11   7   0      369.43      380.20     28.63 o
  13   7   0      383.51      400.17     29.76 o
  15   7   0      184.14      144.13     25.41 o
  17   7   0        7.72       22.77     11.26 o
  19   7   0      355.69      366.22     32.74 o
  21   7   0      149.97      112.75     37.56 o
  23   7   0      295.33      351.52     34.89 o
  25   7   0      247.43      340.29     57.18 o
   0   8   0      827.04      928.67     64.85 o
   2   8   0       35.21       35.85     14.30 o
   4   8   0       14.22        9.92     10.60 o
   6   8   0      139.87      152.31     20.67 o
   8   8   0      212.35      189.61     22.62 o
  10   8   0      196.10      206.24     24.17 o
  12   8   0       63.17       35.78     14.72 o
  14   8   0      294.43      236.74     27.03 o
  16   8   0      326.31      343.59     37.28 o
  18   8   0      108.54       73.97     34.48 o
  20   8   0      247.38      253.79     30.39 o
   1   9   0       23.19       19.50     16.04 o
   3   9   0       36.97       33.07     15.91 o
   5   9   0       46.91       32.14     16.18 o
   7   9   0       94.84       69.70     18.89 o
   9   9   0      547.67      622.53     40.45 o
  11   9   0       47.01       37.52     19.86 o
 -38   0   1      476.26      598.27    125.26 o
 -36   0   1       33.33        6.33     40.03 o
 -34   0   1       64.73       82.37     50.92 o
 -32   0   1      130.84      176.19     66.44 o
 -30   0   1        1.62       63.45     43.03 o
 -28   0   1        1.10       28.73     34.38 o
 -26   0   1      126.13      140.99     34.46 o
 -24   0   1     1011.00     1089.74     87.53 o
 -22   0   1     1819.93     1732.95     55.71 o
 -20   0   1     3022.16     2882.22     55.31 o
 -18   0   1      892.02      868.15     35.03 o
 -16   0   1     3808.67     3969.36     52.57 o
 -14   0   1      262.27      277.02     13.17 o
 -12   0   1     1271.22     1407.21     28.89 o
 -10   0   1      201.92      131.86      8.39 o
  -8   0   1      310.73      326.59     10.70 o
  -6   0   1     1812.21     1790.54     26.97 o
  -4   0   1     1558.70     1390.16     22.16 o
  -2   0   1      124.86       88.11     13.82 o
   0   0   1       24.58       27.15      3.33 o
   2   0   1     1628.24     1659.31     23.71 o
   4   0   1       54.34       29.14      4.92 o
   6   0   1        1.27        3.76      2.90 o
   8   0   1     1030.87      914.26     20.74 o
  10   0   1     3027.72     3212.97     64.62 o
  12   0   1      361.68      341.15     13.30 o
  14   0   1       29.66       18.62      4.55 o
  16   0   1     2031.17     2077.02     34.99 o
  18   0   1     4297.13     4338.11     79.61 o
  20   0   1     1092.53     1215.56     69.23 o
  22   0   1     1266.28     1186.74     57.71 o
  24   0   1       97.51      103.16     29.34 o
  26   0   1      821.75      948.26     80.25 o
  28   0   1       18.66       30.86     26.09 o
  30   0   1      146.16      157.86     51.98 o
  32   0   1      162.50       97.08     58.82 o
  34   0   1       50.61       -1.70     47.04 o
  36   0   1      202.28      258.15     88.71 o
 -37   1   1       93.10      127.04     46.51 o
 -35   1   1      176.01      170.68     49.63 o
 -33   1   1      200.80      145.92     52.90 o
 -31   1   1       49.44       52.09     30.87 o
 -29   1   1        1.79        2.68     15.80 o
 -27   1   1      125.45       47.96     19.06 o
 -25   1   1      160.89      109.25     16.81 o
 -23   1   1       47.31       59.91     13.13 o
 -21   1   1     1421.25     1440.66     34.77 o
 -19   1   1       89.32      108.03      9.68 o
 -17   1   1     1680.80     1739.05     25.40 o
 -15   1   1     5597.94     5903.64     55.17 o
 -13   1   1     1356.04     1484.74     22.48 o
 -11   1   1      551.34      595.98     16.43 o
  -9   1   1      538.99      526.04     11.40 o
  -7   1   1     6741.95     6876.58     70.97 o
  -5   1   1     1645.36     1870.30     23.64 o
  -3   1   1    18667.01    16296.95    176.58 o
  -1   1   1     4791.32     4727.61     69.66 o
   1   1   1    14904.46    12611.53    320.77 o
   3   1   1    52942.46    35543.90    768.47 o
   5   1   1    39334.25    31485.00    344.36 o
   7   1   1     5271.63     4950.57     51.40 o
   9   1   1     5518.26     5617.81     52.23 o
  11   1   1    13217.49    13376.82    104.36 o
  13   1   1     2054.14     1994.87     20.60 o
  15   1   1      610.26      667.84     15.52 o
  17   1   1     1047.75     1072.58     21.15 o
  19   1   1       67.71       48.12      9.99 o
  21   1   1      481.21      459.32     27.95 o
  23   1   1      258.59      245.25     23.40 o
  25   1   1      489.40      470.57     35.44 o
  27   1   1      238.45      194.20     25.47 o
  29   1   1      494.24      535.55     55.73 o
  31   1   1      139.77       42.04     58.27 o
  33   1   1       97.11       92.02     38.46 o
  35   1   1      216.11      145.37     51.82 o
 -36   2   1      130.42       96.42     48.88 o
 -34   2   1        6.25       37.81     29.98 o
 -32   2   1      320.47      318.31     45.56 o
 -30   2   1       38.05       19.49     18.27 o
 -28   2   1       80.93       51.62     18.33 o
 -26   2   1       34.86       39.26     14.21 o
 -24   2   1      289.25      275.22     23.74 o
 -22   2   1      347.52      285.50     25.53 o
 -20   2   1      747.94      684.83     30.55 o
 -18   2   1      562.26      547.56     23.72 o
 -16   2   1      815.05      782.59     15.96 o
 -14   2   1     1782.62     1868.47     22.20 o
 -12   2   1      612.04      740.70     12.82 o
 -10   2   1     4956.37     5094.69     49.82 o
  -8   2   1     1556.95     1622.28     23.30 o
  -6   2   1    19628.00    18846.33    221.66 o
  -4   2   1     5365.41     4857.04     55.27 o
  -2   2   1      977.51      956.23     19.27 o
   0   2   1     3589.74     3230.70     61.26 o
   2   2   1     6626.63     6209.66     79.46 o
   4   2   1     7436.49     7876.58     83.74 o
   6   2   1      787.07      730.74     17.45 o
   8   2   1      453.99      508.33      8.88 o
  10   2   1     2535.21     2496.96     24.84 o
  12   2   1      719.53      842.20     14.45 o
  14   2   1     6771.99     6766.89     57.73 o
  16   2   1     2029.50     2066.21     32.94 o
  18   2   1     2130.67     2152.82     46.84 o
  20   2   1     2266.49     2350.59     51.61 o
  22   2   1      799.57      784.07     36.23 o
  24   2   1       12.06       15.30     11.40 o
  26   2   1      158.27      139.32     30.92 o
  28   2   1       49.37       36.88     24.32 o
  30   2   1      335.98      448.07     70.69 o
  32   2   1      231.38      263.94     57.88 o
  34   2   1       27.46       21.86     41.63 o
 -35   3   1      391.63      477.78     61.63 o
 -33   3   1      353.03      377.95     45.12 o
 -31   3   1      487.53      598.09     53.39 o
 -29   3   1      248.61      231.36     28.67 o
 -27   3   1      638.67      667.01     49.19 o
 -25   3   1       62.03       81.94     18.04 o
 -23   3   1      472.15      473.38     30.50 o
 -21   3   1      600.25      652.38     32.65 o
 -19   3   1      724.27      820.23     30.92 o
 -17   3   1     2160.45     2169.30     37.06 o
 -15   3   1      748.67      809.60     20.59 o
 -13   3   1     4232.95     4157.16     46.02 o
 -11   3   1       37.27       24.42      4.75 o
  -9   3   1     2798.93     2804.48     31.80 o
  -7   3   1      896.54      813.93     14.02 o
  -5   3   1     7026.51     7756.01     73.70 o
  -3   3   1      779.73      729.02     14.93 o
  -1   3   1      551.66      710.12     16.40 o
   1   3   1     2072.66     2205.19     34.85 o
   3   3   1      763.19      744.90     14.18 o
   5   3   1     1008.74     1082.83     16.47 o
   7   3   1      466.41      472.46     11.43 o
   9   3   1      922.97      981.87     15.36 o
  11   3   1      943.16     1053.75     19.20 o
  13   3   1     6013.44     5889.59     65.86 o
  15   3   1     1179.43     1314.07     30.80 o
  17   3   1      157.25      169.63     14.74 o
  19   3   1     2763.08     2647.18     56.25 o
  21   3   1     1964.48     2078.57     56.03 o
  23   3   1       86.60       57.14     13.97 o
  25   3   1      385.64      388.46     32.77 o
  27   3   1      124.35       86.70     18.29 o
  29   3   1      316.71      369.41     50.88 o
  31   3   1      132.55      170.05     38.22 o
  33   3   1      357.02      523.93     76.51 o
 -34   4   1      451.58      571.38     58.04 o
 -32   4   1      147.67      149.61     39.83 o
 -30   4   1      426.66      389.82     41.88 o
 -28   4   1      197.21      238.87     37.46 o
 -26   4   1      131.57      123.06     24.56 o
 -24   4   1      844.83      920.80     47.70 o
 -22   4   1       58.29       38.37     13.65 o
 -20   4   1     1848.11     1875.85     45.64 o
 -18   4   1      461.36      419.56     27.09 o
 -16   4   1      919.80      962.92     40.02 o
 -14   4   1     2120.28     1991.10     37.57 o
 -12   4   1      232.25      257.45     13.02 o
 -10   4   1      575.78      511.06     18.31 o
  -8   4   1     3244.78     3274.69     40.25 o
  -6   4   1     9400.88     9552.47     85.47 o
  -4   4   1     4619.05     4638.38     43.00 o
  -2   4   1     1412.69     1502.55     24.63 o
   0   4   1     3517.26     3747.00     42.88 o
   2   4   1     5089.26     5172.83     52.51 o
   4   4   1      624.13      606.63     15.31 o
   6   4   1      235.14      230.08      9.95 o
   8   4   1      385.25      410.42     15.46 o
  10   4   1     3644.44     3670.54     57.36 o
  12   4   1     2793.90     2877.89     46.05 o
  14   4   1     1028.18      991.50     27.53 o
  16   4   1      875.59      884.83     35.74 o
  18   4   1      341.13      365.61     36.20 o
  20   4   1      617.12      600.36     34.61 o
  22   4   1      242.15      259.94     23.20 o
  24   4   1       13.44       11.11     12.37 o
  26   4   1      625.85      680.18     52.58 o
  28   4   1       23.25       27.87     18.50 o
  30   4   1       13.18       10.57     17.52 o
  32   4   1      216.11      258.43     52.34 o
 -31   5   1       14.42        5.56     17.80 o
 -29   5   1      131.30       99.53     24.67 o
 -27   5   1       28.76       16.58     15.23 o
 -25   5   1      111.79       89.78     23.58 o
 -23   5   1      394.24      450.90     33.50 o
 -21   5   1      120.07      101.32     17.43 o
 -19   5   1       30.59       23.60     12.18 o
 -17   5   1       63.73       81.68     14.79 o
 -15   5   1      785.47      746.38     28.42 o
 -13   5   1       90.57       60.89     11.01 o
 -11   5   1     2246.28     2250.77     51.11 o
  -9   5   1     1469.96     1493.90     38.50 o
  -7   5   1      923.09      955.93     33.85 o
  -5   5   1     5267.71     5213.70     79.79 o
  -3   5   1      255.31      272.55     13.32 o
  -1   5   1     2670.06     2696.39     55.14 o
   1   5   1       44.42       50.26      9.20 o
   3   5   1     1316.82     1299.28     36.51 o
   5   5   1      284.75      287.63     19.86 o
   7   5   1     2230.01     2262.22     47.43 o
   9   5   1      395.42      389.22     25.65 o
  11   5   1       79.85       47.97     11.99 o
  13   5   1     1393.97     1439.04     50.20 o
  15   5   1       34.12       37.19      9.91 o
  17   5   1       22.04       28.06     11.18 o
  19   5   1       67.08       35.83     13.99 o
  21   5   1      181.77      193.49     21.76 o
  23   5   1       82.07       69.97     17.26 o
  25   5   1       87.81       78.29     20.47 o
  27   5   1       18.82        6.82     16.15 o
  29   5   1       10.04       -1.41     17.66 o
  31   5   1       10.33       11.54     20.13 o
 -28   6   1      193.26      130.13     29.84 o
 -26   6   1      151.38      126.73     28.44 o
 -24   6   1      766.64      838.52     52.00 o
 -22   6   1      248.88      319.55     30.30 o
 -20   6   1      624.75      685.77     40.00 o
 -18   6   1      299.90      324.57     27.45 o
 -16   6   1      600.92      651.91     32.07 o
 -14   6   1      181.41      177.00     21.18 o
 -12   6   1      540.19      603.47     30.68 o
 -10   6   1       31.48        9.16      8.67 o
  -8   6   1      162.06      171.67     21.98 o
  -6   6   1      583.36      546.76     27.21 o
  -4   6   1      142.69      114.77     14.42 o
  -2   6   1       28.48        5.97      7.54 o
   0   6   1      159.04      177.41     16.19 o
   2   6   1      108.35      103.55     17.33 o
   4   6   1      750.23      719.16     31.47 o
   6   6   1      124.96      149.96     16.27 o
   8   6   1       30.64       13.47      8.90 o
  10   6   1      268.94      241.14     27.85 o
  12   6   1      363.69      380.22     27.87 o
  14   6   1      355.42      393.88     36.98 o
  16   6   1      853.17      911.95     53.25 o
  18   6   1     1363.45     1475.72     72.33 o
  20   6   1       46.84       39.81     16.46 o
  22   6   1      782.91      825.61     44.56 o
  24   6   1       33.34       31.77     16.58 o
  26   6   1      308.64      308.39     41.07 o
  28   6   1      126.84       54.35     25.29 o
 -25   7   1      192.86      226.25     36.06 o
 -23   7   1     1156.38     1252.81     58.99 o
 -21   7   1      443.56      422.54     35.16 o
 -19   7   1      365.26      363.71     32.08 o
 -17   7   1     1148.21     1176.14     42.78 o
 -15   7   1      441.76      491.39     33.55 o
 -13   7   1      866.47      993.13     47.61 o
 -11   7   1       85.86       69.91     13.77 o
  -9   7   1      518.13      511.85     47.04 o
  -7   7   1      250.36      257.37     38.43 o
  -5   7   1      125.17       95.04     28.31 o
  -3   7   1      883.01      871.92     38.06 o
  -1   7   1      482.53      521.83     33.07 o
   1   7   1      156.32      186.25     20.12 o
   3   7   1     1686.05     1847.61     54.71 o
   5   7   1      191.07      169.48     20.09 o
   7   7   1      200.28      275.37     24.09 o
   9   7   1      100.56       97.43     16.51 o
  11   7   1      120.55      135.31     18.81 o
  13   7   1       54.20       66.41     19.60 o
  15   7   1      307.06      282.50     27.43 o
  17   7   1      127.13      100.61     19.49 o
  19   7   1      728.70      845.30     49.01 o
  21   7   1       35.72       21.05     16.56 o
  23   7   1      579.43      597.95     44.00 o
 -20   8   1        7.26        0.35     16.41 o
 -18   8   1      529.73      642.11     56.50 o
 -16   8   1      851.94     1009.45     45.61 o
 -14   8   1       75.48      104.74     23.83 o
 -12   8   1      656.75      759.63     43.06 o
 -10   8   1      260.06      271.86     25.66 o
  -8   8   1      569.06      553.10     40.42 o
  -6   8   1       45.65       38.06     13.82 o
  -4   8   1     2293.81     2384.92     72.89 o
  -2   8   1      338.45      343.68     46.66 o
   0   8   1      597.62      728.65     42.98 o
   2   8   1      834.74      957.32     50.80 o
   4   8   1      104.19       89.46     16.69 o
   6   8   1       75.87       54.31     14.92 o
   8   8   1      176.65      157.60     21.01 o
  10   8   1      373.74      387.30     41.69 o
  12   8   1      325.91      289.14     32.84 o
  14   8   1      110.55       90.59     19.55 o
  16   8   1      119.00       96.72     17.87 o
  18   8   1      128.95      116.25     22.28 o
 -13   9   1       63.55       34.02     18.20 o
 -11   9   1      870.71      902.96     47.43 o
  -9   9   1      343.47      342.21     50.63 o
  -7   9   1      326.78      374.28     57.94 o
  -5   9   1      464.44      423.65     35.41 o
  -3   9   1       50.69       24.15     14.81 o
  -1   9   1      147.76      114.13     22.82 o
   1   9   1       39.95       13.62     13.77 o
   3   9   1      209.67      256.38     29.49 o
   5   9   1       44.80       23.42     16.11 o
   7   9   1      344.81      431.15     35.32 o
   9   9   1       54.92       59.33     17.91 o
  11   9   1      211.59      205.46     27.02 o
 -38   0   2       36.14       49.63     48.40 o
 -36   0   2        0.26       -2.79     33.77 o
 -34   0   2      122.89      148.82     64.40 o
 -32   0   2       88.36      111.38     54.33 o
 -30   0   2      101.58      141.13     56.23 o
 -28   0   2       60.90       15.52     29.95 o
 -26   0   2      152.58      146.11     33.75 o
 -24   0   2      526.40      663.55     55.59 o
 -22   0   2       73.57       60.97     11.14 o
 -20   0   2       74.26      112.58     11.69 o
 -18   0   2      757.47      837.27     29.03 o
 -16   0   2      368.47      349.01     17.29 o
 -14   0   2     1327.84     1495.81     25.19 o
 -12   0   2     1587.60     1774.65     32.56 o
 -10   0   2     1146.44     1174.73     27.46 o
  -8   0   2    12244.63    10239.60    128.13 o
  -6   0   2     5580.18     5588.55     67.10 o
  -4   0   2    11525.14    10591.64    212.74 o
  -2   0   2     4854.39     4947.63     44.80 o
   0   0   2     2796.81     3014.22     37.42 o
   2   0   2     7081.94     6850.94     88.73 o
   4   0   2    76765.04    52760.13    699.08 o
   6   0   2     1162.45     1064.54     24.66 o
   8   0   2    14095.81    14506.95    170.41 o
  10   0   2    10747.33    11495.92    130.66 o
  12   0   2      190.71      198.37     10.91 o
  14   0   2     3195.44     3488.42     46.75 o
  16   0   2        5.38        2.71      4.67 o
  18   0   2      195.30      295.09     41.60 o
  20   0   2      250.50      279.83     39.31 o
  22   0   2      848.89      871.91     69.79 o
  24   0   2        5.37       11.43     20.13 o
  26   0   2        9.50       14.79     21.07 o
  28   0   2      146.14      151.45     41.02 o
  30   0   2       10.14       23.60     27.85 o
  32   0   2        6.32       13.37     28.96 o
  34   0   2        4.30       32.27     48.81 o
  36   0   2       39.03        2.59     48.47 o
 -37   1   2       82.14       87.19     43.28 o
 -35   1   2      473.28      523.11     76.36 o
 -33   1   2       77.56       87.14     36.91 o
 -31   1   2      190.83      259.80     68.41 o
 -29   1   2      406.96      335.25     41.76 o
 -27   1   2      495.51      433.61     37.79 o
 -25   1   2      665.89      591.65     40.79 o
 -23   1   2     1196.86     1217.47     34.99 o
 -21   1   2     2822.62     2714.83     45.90 o
 -19   1   2     1241.06     1270.77     22.81 o
 -17   1   2     1693.84     1653.82     23.79 o
 -15   1   2      523.44      529.23     13.14 o
 -13   1   2     2774.20     2774.20     30.23 o
 -11   1   2     1418.99     1474.43     28.72 o
  -9   1   2     2654.18     2505.95     31.56 o
  -7   1   2     2451.03     2489.91     29.67 o
  -5   1   2     3446.75     3506.00     38.68 o
  -3   1   2      571.55      534.64      8.62 o
  -1   1   2    24451.26    20105.58    290.43 o
   1   1   2     3681.46     3623.51     41.51 o
   3   1   2     9238.26     8605.55     73.62 o
   5   1   2    17011.95    15501.19    123.39 o
   7   1   2     8571.79     8639.81     80.68 o
   9   1   2     1066.81     1140.99     16.90 o
  11   1   2     3331.61     3375.45     31.48 o
  13   1   2      312.95      372.32     10.98 o
  15   1   2     2409.02     2462.78     28.90 o
  17   1   2     2352.41     2331.20     34.02 o
  19   1   2     1284.93     1261.10     39.79 o
  21   1   2     2756.01     2787.99     64.84 o
  23   1   2      693.66      696.50     40.40 o
  25   1   2      987.65      947.57     48.67 o
  27   1   2      110.95       94.23     24.13 o
  29   1   2      549.14      664.55     58.66 o
  31   1   2      501.43      539.09     60.64 o
  33   1   2      188.42      161.98     49.96 o
  35   1   2       72.06       23.52     46.97 o
 -36   2   2      271.78      267.37    157.23 o
 -34   2   2      411.06      337.02     47.98 o
 -32   2   2      365.12      349.19     46.95 o
 -30   2   2      243.91      255.49     53.62 o
 -28   2   2     1305.00     1352.47     53.55 o
 -26   2   2      546.14      490.14     34.48 o
 -24   2   2     1534.92     1509.20     50.50 o
 -22   2   2      290.39      262.04     21.29 o
 -20   2   2     2199.98     2163.74     76.89 o
 -18   2   2     1590.15     1575.21     29.61 o
 -16   2   2       68.06       93.27      6.40 o
 -14   2   2     3198.73     3320.57     32.42 o
 -12   2   2     1019.87     1115.84     18.66 o
 -10   2   2      910.57     1211.15     19.47 o
  -8   2   2     2878.37     2948.95     32.59 o
  -6   2   2     2341.62     2216.00     25.65 o
  -4   2   2     6146.83     6287.37     79.54 o
  -2   2   2    19396.19    17360.68    213.83 o
   0   2   2     1522.12     1536.23     23.98 o
   2   2   2     2459.72     2602.03     33.87 o
   4   2   2       76.69       78.51      4.58 o
   6   2   2     1036.62     1211.80     16.90 o
   8   2   2     8156.73     8299.77     69.87 o
  10   2   2     3088.97     3129.15     30.90 o
  12   2   2     4787.43     4970.15     46.40 o
  14   2   2     8725.03     8911.14     77.31 o
  16   2   2     4899.79     5088.99     71.17 o
  18   2   2     4140.60     4054.71     60.94 o
  20   2   2      897.11      901.63     39.95 o
  22   2   2     1159.52     1291.28     57.03 o
  24   2   2      903.35      961.13     48.50 o
  26   2   2     1519.39     1703.49     84.54 o
  28   2   2      545.69      530.54     47.41 o
  30   2   2      650.21      610.88     83.74 o
  32   2   2     1145.18     1233.95    123.46 o
  34   2   2       10.03       -5.14     26.83 o
 -35   3   2       44.82       14.88     25.18 o
 -33   3   2       15.13       19.66     20.63 o
 -31   3   2      289.54      339.95     34.54 o
 -29   3   2        3.71        6.79     13.09 o
 -27   3   2      623.30      667.40     42.47 o
 -25   3   2      116.07       80.34     17.71 o
 -23   3   2      659.58      661.75     37.64 o
 -21   3   2      130.50      122.88     16.18 o
 -19   3   2      979.22     1017.66     46.71 o
 -17   3   2     1349.19     1378.88     27.28 o
 -15   3   2      639.52      717.72     15.70 o
 -13   3   2     3392.81     3345.43     38.25 o
 -11   3   2     1625.04     1657.85     25.82 o
  -9   3   2       87.58      119.08      5.99 o
  -7   3   2     2458.93     2440.35     31.13 o
  -5   3   2     2729.54     2741.96     34.02 o
  -3   3   2     9002.66     9531.27     93.67 o
  -1   3   2     4005.19     3892.89     44.53 o
   1   3   2     1414.85     1464.50     23.17 o
   3   3   2     2821.06     2974.92     35.74 o
   5   3   2     5654.35     5764.74     52.73 o
   7   3   2      930.42      921.60     15.41 o
   9   3   2     1458.38     1473.27     27.34 o
  11   3   2      841.92      762.67     18.28 o
  13   3   2     2489.75     2462.83     38.62 o
  15   3   2      849.24      861.47     27.59 o
  17   3   2      970.88      898.71     32.38 o
  19   3   2      674.41      732.16     35.38 o
  21   3   2      813.45      842.05     46.02 o
  23   3   2      902.83      938.72     43.35 o
  25   3   2      508.57      516.30     37.94 o
  27   3   2      206.38      140.66     29.13 o
  29   3   2      582.60      495.62     59.85 o
  31   3   2      192.09      117.06     34.43 o
  33   3   2       39.39       49.59     35.01 o
 -34   4   2      153.65       66.44     26.78 o
 -32   4   2      106.44       81.41     22.39 o
 -30   4   2      244.10      266.53     32.44 o
 -28   4   2      341.62      402.32     36.54 o
 -26   4   2      271.16      229.44     35.81 o
 -24   4   2      262.48      240.42     26.69 o
 -22   4   2      818.58      800.34     38.88 o
 -20   4   2      287.30      249.64     23.60 o
 -18   4   2      912.44      866.16     32.02 o
 -16   4   2      455.13      404.67     26.02 o
 -14   4   2       69.55       50.18      7.76 o
 -12   4   2     1071.29     1197.84     26.40 o
 -10   4   2      665.74      721.77     29.25 o
  -8   4   2     4492.61     4494.06     53.82 o
  -6   4   2     2648.45     2648.78     34.99 o
  -4   4   2     3698.29     3450.03     40.30 o
  -2   4   2     4824.36     4526.54     48.14 o
   0   4   2      485.96      552.95     12.77 o
   2   4   2     2758.53     2631.55     34.33 o
   4   4   2      329.13      329.11     11.99 o
   6   4   2     2460.42     2583.48     33.81 o
   8   4   2       98.02       92.84      7.56 o
  10   4   2     2318.59     2359.36     41.05 o
  12   4   2      230.15      197.99     14.07 o
  14   4   2      193.62      157.09     14.08 o
  16   4   2      873.98      898.36     37.26 o
  18   4   2       79.18       59.71     13.50 o
  20   4   2       25.76        8.64     10.68 o
  22   4   2       20.79       21.74     11.67 o
  24   4   2       83.35       65.18     16.61 o
  26   4   2      184.12      126.98     25.39 o
  28   4   2      146.68      122.05     22.68 o
  30   4   2       27.26       15.02     21.69 o
  32   4   2       61.56       48.93     30.60 o
 -33   5   2       61.44       27.90     20.51 o
 -31   5   2      816.39      863.40     56.60 o
 -29   5   2       96.08       37.96     18.25 o
 -27   5   2      635.45      638.38     46.10 o
 -25   5   2      664.77      683.94     44.74 o
 -23   5   2      780.48      786.45     45.60 o
 -21   5   2     1189.31     1263.19     47.97 o
 -19   5   2       31.05        7.23      9.62 o
 -17   5   2     1520.10     1544.09     52.95 o
 -15   5   2      267.16      228.34     20.03 o
 -13   5   2      398.39      321.94     21.30 o
 -11   5   2      331.42      310.07     19.13 o
  -9   5   2     5016.47     4711.67     92.51 o
  -7   5   2     1668.08     1562.26     34.82 o
  -5   5   2       83.02       63.76      9.10 o
  -3   5   2     3968.29     3852.10     67.63 o
  -1   5   2      415.57      440.63     16.58 o
   1   5   2      849.16      895.45     28.36 o
   3   5   2      183.21      181.96     16.51 o
   5   5   2      499.00      537.87     23.90 o
   7   5   2     1009.63      952.57     30.89 o
   9   5   2      445.02      410.42     23.00 o
  11   5   2      266.54      230.33     18.90 o
  13   5   2       80.75       95.02     13.91 o
  15   5   2     1625.84     1731.92     46.06 o
  17   5   2      336.12      398.18     29.65 o
  19   5   2      355.97      349.56     34.90 o
  21   5   2     1088.91     1110.02     69.98 o
  23   5   2      221.83      187.11     28.69 o
  25   5   2      412.82      454.38     54.29 o
  27   5   2        8.40       23.46     16.84 o
  29   5   2      396.28      522.16     47.36 o
 -30   6   2      252.44      285.65     36.94 o
 -28   6   2      533.10      666.49     69.23 o
 -26   6   2       81.76       75.19     23.45 o
 -24   6   2      414.41      439.07     38.51 o
 -22   6   2      216.42      186.11     30.64 o
 -20   6   2      871.01      892.52     43.65 o
 -18   6   2      768.07      815.28     44.18 o
 -16   6   2      285.90      280.28     20.53 o
 -14   6   2      598.97      707.37     33.48 o
 -12   6   2     1004.94      999.95     36.95 o
 -10   6   2      812.28      873.73     33.00 o
  -8   6   2     1175.69     1278.29     48.88 o
  -6   6   2      382.18      384.71     22.36 o
  -4   6   2     2132.98     2193.01     49.45 o
  -2   6   2     2177.24     2127.21     80.24 o
   0   6   2      426.57      400.18     24.28 o
   2   6   2     1199.05     1241.42     49.98 o
   4   6   2        8.94       11.43      7.97 o
   6   6   2      119.16      100.18     17.68 o
   8   6   2      181.41      192.10     19.66 o
  10   6   2     1291.70     1394.16     46.46 o
  12   6   2      219.68      240.30     23.03 o
  14   6   2      235.40      198.52     21.90 o
  16   6   2     1566.27     1664.74     49.34 o
  18   6   2      534.64      581.00     49.76 o
  20   6   2      266.28      275.00     28.52 o
  22   6   2      301.89      293.07     34.19 o
  24   6   2       22.12        9.30     15.55 o
  26   6   2      161.09      173.65     31.48 o
 -25   7   2       37.06       43.56     22.96 o
 -23   7   2       63.16       66.95     20.48 o
 -21   7   2      422.88      461.28     51.83 o
 -19   7   2      520.62      502.69     35.41 o
 -17   7   2      332.22      325.16     24.23 o
 -15   7   2     1134.80     1190.99     51.39 o
 -13   7   2      620.30      629.34     34.92 o
 -11   7   2      866.25      884.41     38.21 o
  -9   7   2      374.34      355.40     24.95 o
  -7   7   2       97.60      105.67     16.02 o
  -5   7   2      367.63      344.55     45.69 o
  -3   7   2       60.20       48.63     14.92 o
  -1   7   2     1128.15     1261.78     44.59 o
   1   7   2      105.52      114.52     17.10 o
   3   7   2      529.66      553.31     36.55 o
   5   7   2      797.79      781.41     42.95 o
   7   7   2      134.91      143.58     18.99 o
   9   7   2      347.75      337.10     27.98 o
  11   7   2       67.37       50.28     14.37 o
  13   7   2      429.71      454.98     33.60 o
  15   7   2       82.17       98.03     16.75 o
  17   7   2       84.39      102.96     19.62 o
  19   7   2       25.99       29.89     15.82 o
  21   7   2      210.33      249.22     30.73 o
  23   7   2       46.69       62.46     20.80 o
 -20   8   2      748.64      804.72     50.89 o
 -18   8   2      403.45      477.68     35.97 o
 -16   8   2      148.85      136.70     18.41 o
 -14   8   2      601.53      657.01     38.61 o
 -12   8   2       80.71       77.74     19.93 o
 -10   8   2       98.49      108.29     18.74 o
  -8   8   2      336.11      327.52     28.88 o
  -6   8   2       87.52       41.38     13.31 o
  -4   8   2       40.16       28.08     13.96 o
  -2   8   2      132.51      104.34     19.42 o
   0   8   2        3.89        2.60     10.76 o
   2   8   2       29.73       16.67     12.20 o
   4   8   2      360.05      394.17     30.68 o
   6   8   2      140.13      130.67     20.08 o
   8   8   2      310.75      275.53     27.42 o
  10   8   2       11.39       20.03     13.53 o
  12   8   2      159.42      162.76     23.37 o
  14   8   2       64.27       37.28     16.61 o
  16   8   2      131.26      120.39     19.71 o
  18   8   2      143.36      145.07     25.38 o
 -13   9   2      150.90      143.56     33.37 o
 -11   9   2      161.22      159.18     24.15 o
  -9   9   2       90.28       43.35     17.47 o
  -7   9   2       77.97       58.62     18.58 o
  -5   9   2       63.67       31.05     15.74 o
  -3   9   2       67.97       38.43     18.10 o
  -1   9   2      196.33      216.40     26.95 o
   1   9   2      150.81       95.99     20.65 o
   3   9   2        0.03       -4.50     13.04 o
   5   9   2      227.49      210.40     28.11 o
   7   9   2      237.34      252.35     28.73 o
   9   9   2       49.64       60.85     18.39 o
 -38   0   3      245.09      332.15     93.54 o
 -36   0   3      482.56      452.45    104.98 o
 -34   0   3       32.59       85.30     54.05 o
 -32   0   3       70.37      238.48     72.09 o
 -30   0   3       22.67        1.29     29.48 o
 -28   0   3      492.37      499.66     58.94 o
 -26   0   3      431.56      481.37     42.48 o
 -24   0   3     1707.25     1628.38    128.84 o
 -22   0   3     2413.82     2280.76     47.07 o
 -20   0   3      163.51      167.25     13.82 o
 -18   0   3     1072.84     1034.03     23.96 o
 -16   0   3      100.35      102.90     10.10 o
 -14   0   3       86.83       75.21      5.87 o
 -12   0   3      524.76      552.75     17.76 o
 -10   0   3        5.79        3.49      4.57 o
  -8   0   3     3257.41     3292.07     44.78 o
  -6   0   3     3734.10     3403.62     44.05 o
  -4   0   3      529.75      578.43     10.09 o
  -2   0   3      233.38      179.12      7.91 o
   0   0   3        0.45        2.40      2.62 o
   2   0   3       30.28       33.27      8.60 o
   4   0   3      409.07      411.26     20.61 o
   6   0   3     1151.43     1337.15     28.30 o
   8   0   3     1617.54     1599.29     42.33 o
  10   0   3       21.01       18.88      4.31 o
  12   0   3      883.64      987.43     22.76 o
  14   0   3     1941.24     1950.41     35.69 o
  16   0   3      417.65      357.17     18.47 o
  18   0   3      840.27      851.04     48.40 o
  20   0   3      183.27      156.42     40.23 o
  22   0   3      621.70      632.84     63.43 o
  24   0   3       48.10       88.32     51.57 o
  26   0   3     1173.25     1347.99     98.60 o
  28   0   3      579.87      686.83     77.87 o
  30   0   3        6.76      -14.70     23.88 o
  32   0   3      619.40      652.53     81.68 o
  34   0   3      339.87      564.91    121.04 o
 -39   1   3       88.85       13.14     34.14 o
 -37   1   3      117.28      131.82     46.74 o
 -35   1   3      209.41      150.62     47.51 o
 -33   1   3      125.59      114.01     39.72 o
 -31   1   3       34.70       58.59     23.16 o
 -29   1   3      162.43      162.73     28.92 o
 -27   1   3      325.01      342.16     33.76 o
 -25   1   3       19.83        6.61     11.27 o
 -23   1   3      218.93      263.23     20.16 o
 -21   1   3      421.02      426.94     18.55 o
 -19   1   3     1080.10     1043.03     26.35 o
 -17   1   3       20.57       24.33      4.14 o
 -15   1   3     2292.01     2360.82     28.41 o
 -13   1   3      614.71      665.43     13.26 o
 -11   1   3     3571.65     3563.33     41.95 o
  -9   1   3     3699.57     4199.94     48.99 o
  -7   1   3     3095.05     3184.36     40.94 o
  -5   1   3    15206.73    13449.92    121.41 o
  -3   1   3     2646.92     2941.10     33.34 o
  -1   1   3     8686.92     7609.35     78.48 o
   1   1   3     3616.28     3432.72     34.92 o
   3   1   3     6414.66     6427.29     55.21 o
   5   1   3       39.65       12.42      2.46 o
   7   1   3     3953.35     4167.41     40.81 o
   9   1   3    10423.11    10933.06     78.06 o
  11   1   3     2463.04     2612.62     26.07 o
  13   1   3     2319.07     2419.50     26.12 o
  15   1   3     4958.86     5275.13     51.60 o
  17   1   3     1600.08     1682.67     33.84 o
  19   1   3      659.22      693.87     30.25 o
  21   1   3       74.10       57.72     13.21 o
  23   1   3      436.22      456.44     35.32 o
  25   1   3      104.72      107.52     28.42 o
  27   1   3      182.23      147.45     36.86 o
  29   1   3      480.51      454.70     46.75 o
  31   1   3      305.22      369.41     53.53 o
  33   1   3      379.48      437.76    179.11 o
 -38   2   3      170.49      146.42     49.60 o
 -36   2   3       43.41       43.18     26.57 o
 -34   2   3      178.87      135.49     33.64 o
 -32   2   3       39.32       34.91     19.58 o
 -30   2   3       35.25       32.49     18.02 o
 -28   2   3      352.16      317.80     29.42 o
 -26   2   3      314.14      331.76     28.46 o
 -24   2   3     1001.27     1048.04     43.28 o
 -22   2   3      655.32      641.82     33.81 o
 -20   2   3      229.23      180.99     16.96 o
 -18   2   3      340.61      313.20     12.45 o
 -16   2   3     1895.63     1929.79     24.46 o
 -14   2   3     1748.31     1957.34     23.13 o
 -12   2   3     3199.19     3261.55     38.15 o
 -10   2   3      158.48      202.31     10.33 o
  -8   2   3    18396.29    16974.29    134.18 o
  -6   2   3     1158.38     1051.75     15.86 o
  -4   2   3      349.11      344.45      9.85 o
  -2   2   3     1850.44     1764.61     34.04 o
   0   2   3     3468.19     3503.58     41.57 o
   2   2   3     4123.00     4464.69     61.49 o
   4   2   3     2001.08     2072.92     25.80 o
   6   2   3     4351.62     4405.15     43.28 o
   8   2   3     3881.91     4011.30     40.93 o
  10   2   3     1196.73     1331.80     18.38 o
  12   2   3    12848.18    12627.14     94.34 o
  14   2   3     1634.67     1625.09     25.43 o
  16   2   3      143.58      132.46     11.34 o
  18   2   3     2176.43     2186.57     43.13 o
  20   2   3      932.09     1005.51     36.60 o
  22   2   3      745.69      723.54     41.99 o
  24   2   3      294.46      291.09     29.96 o
  26   2   3      398.63      266.28     33.96 o
  28   2   3      191.44      193.41     37.46 o
  30   2   3       32.91       20.13     20.54 o
  32   2   3      140.69      174.94     90.78 o
  34   2   3      462.97      420.54     73.99 o
 -37   3   3       64.60       37.40     29.73 o
 -35   3   3      557.25      678.98     58.91 o
 -33   3   3      456.24      341.33     42.63 o
 -31   3   3      576.44      523.41     41.53 o
 -29   3   3       66.47       73.82     18.96 o
 -27   3   3     1160.38     1360.03     54.44 o
 -25   3   3     1087.11     1068.72     47.34 o
 -23   3   3       30.90       22.70     11.61 o
 -21   3   3     2155.94     2051.67     61.58 o
 -19   3   3     1860.43     1822.14     40.38 o
 -17   3   3       38.55       27.40      5.94 o
 -15   3   3     1895.76     1767.14     27.81 o
 -13   3   3      606.91      678.50     15.75 o
 -11   3   3      254.32      264.87     10.75 o
  -9   3   3     2258.59     2402.49     33.62 o
  -7   3   3     1540.97     1468.71     22.08 o
  -5   3   3     2005.39     2208.30     39.02 o
  -3   3   3       91.94      104.18      7.30 o
  -1   3   3     1349.87     1766.98     28.97 o
   1   3   3      836.51      990.74     14.11 o
   3   3   3     4127.08     4348.15     46.28 o
   5   3   3      452.90      366.18      9.14 o
   7   3   3     1513.93     1490.09     22.56 o
   9   3   3      188.13      235.86     11.48 o
  11   3   3     2895.74     2915.75     39.53 o
  13   3   3     1134.59     1140.52     27.37 o
  15   3   3     3819.49     3971.48     74.65 o
  17   3   3      500.56      517.42     27.07 o
  19   3   3      712.27      729.42     30.60 o
  21   3   3     1058.90     1029.83     60.78 o
  23   3   3      143.32       99.32     17.92 o
  25   3   3      783.28      789.36     43.71 o
  27   3   3      142.54      148.59     26.21 o
  29   3   3      319.83      359.44     42.86 o
  31   3   3      625.00      546.34    169.55 o
  33   3   3      209.66      158.23     52.25 o
 -34   4   3      178.38      119.16     27.99 o
 -32   4   3       33.90       35.57     18.92 o
 -30   4   3       71.22       31.27     17.51 o
 -28   4   3      734.33      842.91     58.00 o
 -26   4   3       97.01       62.31     21.53 o
 -24   4   3      224.10      249.06     26.45 o
 -22   4   3      337.49      363.00     29.02 o
 -20   4   3      996.95     1035.85     33.95 o
 -18   4   3      260.93      231.13     27.02 o
 -16   4   3      487.45      491.46     23.11 o
 -14   4   3     2723.92     2728.92     44.67 o
 -12   4   3      882.19      995.64     23.16 o
 -10   4   3     1211.81     1198.42     28.37 o
  -8   4   3     2194.46     2284.45     41.81 o
  -6   4   3     1027.86     1117.39     26.80 o
  -4   4   3     1763.66     1835.14     30.62 o
  -2   4   3       67.30       84.43      7.02 o
   0   4   3       55.55       56.89      5.80 o
   2   4   3      539.37      540.52     11.94 o
   4   4   3      335.88      349.69     12.50 o
   6   4   3     3473.29     3588.43     44.71 o
   8   4   3       74.92       80.55      8.97 o
  10   4   3     2363.76     2384.30     46.78 o
  12   4   3     3353.13     3407.38     63.50 o
  14   4   3      573.65      500.29     24.16 o
  16   4   3      113.46      108.60     15.94 o
  18   4   3      911.64      948.13     41.96 o
  20   4   3       37.62       20.32     11.71 o
  22   4   3      128.51      125.32     18.54 o
  24   4   3      274.58      249.67     27.47 o
  26   4   3      484.87      491.96     50.47 o
  28   4   3      333.02      291.54     35.38 o
  30   4   3       55.96       55.96     25.32 o
 -33   5   3      202.01      182.50     31.12 o
 -31   5   3       36.20       11.72     16.75 o
 -29   5   3      110.98       86.81     26.27 o
 -27   5   3       20.66       12.33     14.34 o
 -25   5   3      169.67      155.20     25.71 o
 -23   5   3      119.79       81.69     17.67 o
 -21   5   3      120.59       87.40     17.01 o
 -19   5   3     1617.86     1796.19     51.46 o
 -17   5   3      284.51      292.99     22.49 o
 -15   5   3      423.74      429.31     32.95 o
 -13   5   3      581.37      538.10     29.78 o
 -11   5   3      103.60      107.69     11.72 o
  -9   5   3     1312.98     1245.54     43.57 o
  -7   5   3     1190.18     1399.38     46.88 o
  -5   5   3     5343.27     5261.07    104.73 o
  -3   5   3      922.00      868.56     28.05 o
  -1   5   3     9277.08     9344.34    110.33 o
   1   5   3     4763.48     4734.98     94.17 o
   3   5   3      597.09      590.39     26.13 o
   5   5   3     2509.27     2463.66     50.64 o
   7   5   3       56.34       48.27      9.79 o
   9   5   3      450.99      450.54     26.04 o
  11   5   3      282.67      274.62     21.10 o
  13   5   3     1402.12     1545.07     44.00 o
  15   5   3      202.57      188.96     24.31 o
  17   5   3      674.23      730.19     39.14 o
  19   5   3     1306.45     1335.26     55.41 o
  21   5   3       20.11       19.24     13.78 o
  23   5   3      200.19      236.48     25.33 o
  25   5   3      227.21      168.99     37.14 o
  27   5   3       71.40       51.17     19.72 o
  29   5   3       33.35       19.10     20.59 o
 -30   6   3       23.81       23.82     19.99 o
 -28   6   3     1138.50     1228.15     81.04 o
 -26   6   3      411.87      395.86     43.43 o
 -24   6   3     1433.64     1495.58     62.83 o
 -22   6   3     1510.01     1461.76     68.34 o
 -20   6   3      660.81      710.25     41.62 o
 -18   6   3      853.81      852.05     38.90 o
 -16   6   3      170.32      191.79     22.56 o
 -14   6   3      267.14      260.24     21.11 o
 -12   6   3     1090.29     1085.50     60.48 o
 -10   6   3        9.80       13.51      7.57 o
  -8   6   3     1036.81     1060.33     41.47 o
  -6   6   3     2335.85     2232.64     53.87 o
  -4   6   3      269.69      243.90     19.12 o
  -2   6   3     2210.73     2092.60     51.24 o
   0   6   3      402.85      405.53     24.81 o
   2   6   3      684.02      712.44     30.62 o
   4   6   3      248.73      284.94     29.84 o
   6   6   3      494.40      483.47     26.95 o
   8   6   3      757.01      797.93     34.34 o
  10   6   3      229.50      183.73     18.83 o
  12   6   3       90.11       56.63     13.25 o
  14   6   3     1072.75     1039.11     40.87 o
  16   6   3      313.10      345.06     26.66 o
  18   6   3      722.94      729.25     42.71 o
  20   6   3      217.28      207.31     26.30 o
  22   6   3      344.71      332.32     34.07 o
  24   6   3      228.30      158.52     28.89 o
  26   6   3      345.88      262.89     38.66 o
 -27   7   3      286.64      240.15     37.23 o
 -25   7   3      509.26      578.47     51.54 o
 -23   7   3      248.08      216.49     29.02 o
 -21   7   3      686.78      817.20     50.62 o
 -19   7   3      106.95       91.82     19.68 o
 -17   7   3     1289.68     1326.87     42.30 o
 -15   7   3       24.16       27.41     12.36 o
 -13   7   3      579.63      608.79     33.09 o
 -11   7   3      394.68      427.53     26.79 o
  -9   7   3      272.70      251.15     36.94 o
  -7   7   3      421.10      403.57     26.01 o
  -5   7   3      666.75      722.77     35.63 o
  -3   7   3      746.07      774.52     38.01 o
  -1   7   3      398.15      401.96     27.81 o
   1   7   3      106.10      128.12     16.99 o
   3   7   3      369.29      407.91     53.64 o
   5   7   3       69.65       60.39     17.22 o
   7   7   3     1007.84     1070.37     56.14 o
   9   7   3      329.89      338.80     28.13 o
  11   7   3      150.37      200.07     27.25 o
  13   7   3      167.98      185.05     23.78 o
  15   7   3      131.63      106.94     17.86 o
  17   7   3      184.89      218.98     26.71 o
  19   7   3      124.34       84.41     20.90 o
  21   7   3      656.18      698.15     47.35 o
  23   7   3      100.49       66.69     21.34 o
 -22   8   3      102.33       81.40     23.40 o
 -20   8   3       20.76       12.98     16.43 o
 -18   8   3      108.58      104.64     26.77 o
 -16   8   3       30.04       34.27     12.53 o
 -14   8   3      193.50      216.06     30.07 o
 -12   8   3      815.23      929.99     59.63 o
 -10   8   3      188.46      184.68     20.87 o
  -8   8   3      325.85      323.05     27.31 o
  -6   8   3      627.66      686.51     96.83 o
  -4   8   3      378.72      321.53     29.22 o
  -2   8   3      481.00      580.30     47.46 o
   0   8   3       31.60       26.93     12.75 o
   2   8   3     1321.85     1347.54     57.53 o
   4   8   3      109.42       82.83     16.75 o
   6   8   3      445.39      490.53     40.08 o
   8   8   3      305.77      279.45     31.59 o
  10   8   3      544.51      566.17     47.32 o
  12   8   3      176.11      163.06     28.46 o
  14   8   3        7.81       26.26     13.89 o
  16   8   3      118.61       80.90     24.53 o
 -13   9   3      661.73      670.19     49.01 o
 -11   9   3      134.66      159.77     24.59 o
  -9   9   3      607.64      634.29     71.69 o
  -7   9   3        6.76       13.75     14.11 o
  -5   9   3      221.09      151.08     26.99 o
  -3   9   3        0.97        6.23     13.75 o
  -1   9   3      518.10      484.98     37.39 o
   1   9   3      250.93      218.44     27.65 o
   3   9   3      329.29      252.20     29.12 o
   5   9   3      663.71      640.56     44.08 o
   7   9   3       60.59       34.56     16.25 o
   9   9   3      331.48      411.54     36.05 o
 -38   0   4      164.10      146.98     68.28 o
 -36   0   4       20.24        5.17     40.03 o
 -34   0   4      202.23      116.62     56.50 o
 -32   0   4        4.37       10.28     30.09 o
 -30   0   4        9.55       11.44     33.70 o
 -28   0   4       18.82       -4.89     17.51 o
 -26   0   4       74.93       65.24     19.35 o
 -24   0   4      291.40      309.64     33.23 o
 -22   0   4       17.59       15.46      6.78 o
 -20   0   4      175.48      169.96     13.29 o
 -18   0   4      426.02      440.51     15.15 o
 -16   0   4      301.79      265.04     10.07 o
 -14   0   4        9.49        6.04      3.01 o
 -12   0   4       19.26        3.73      3.62 o
 -10   0   4     7370.32     6725.14     83.81 o
  -8   0   4       71.14       58.89      4.56 o
  -6   0   4    28020.76    24688.50    341.88 o
  -4   0   4    13072.36    12484.29    123.40 o
  -2   0   4    28016.46    24175.11    263.26 o
   0   0   4      671.93      659.25     15.40 o
   2   0   4     9851.91     8970.36    100.13 o
   4   0   4      144.18      192.98      9.65 o
   6   0   4    19366.04    19396.60    223.74 o
   8   0   4      916.82      833.09     24.25 o
  10   0   4      544.68      602.64     20.09 o
  12   0   4     3179.03     3471.08     56.52 o
  14   0   4      490.38      508.56     18.02 o
  16   0   4      188.52      183.80     26.13 o
  18   0   4      110.49       72.44     18.09 o
  20   0   4        0.11       -4.96     15.88 o
  22   0   4      117.93       85.86     28.59 o
  24   0   4        1.89       -8.08     18.62 o
  26   0   4       96.41       82.53     34.86 o
  28   0   4      130.49      122.98     39.33 o
  30   0   4       52.15       93.72     39.02 o
  32   0   4       74.81       93.37     42.30 o
  34   0   4      190.80      114.55     99.60 o
 -39   1   4      557.87      578.25     87.71 o
 -37   1   4      106.79      108.04     41.70 o
 -35   1   4      136.36       71.70     36.29 o
 -33   1   4      510.91      489.83     54.45 o
 -31   1   4       89.16      102.21     23.90 o
 -29   1   4     1303.86     1401.57     95.16 o
 -27   1   4      119.04       80.63     19.20 o
 -25   1   4     2887.90     2838.86     68.72 o
 -23   1   4     1541.01     1582.74     39.54 o
 -21   1   4     3843.52     3767.33     58.45 o
 -19   1   4      585.23      552.58     15.51 o
 -17   1   4     1343.01     1440.11     22.29 o
 -15   1   4       22.45       19.87      3.47 o
 -13   1   4     2658.93     2667.38     33.19 o
 -11   1   4     1116.39     1322.74     23.27 o
  -9   1   4     8980.38     8870.96     97.86 o
  -7   1   4     3667.89     3512.07     40.26 o
  -5   1   4     8140.12     7735.29     78.95 o
  -3   1   4    14270.39    12872.73    291.46 o
  -1   1   4     3877.52     3547.19     45.84 o
   1   1   4     2950.84     2759.36     31.71 o
   3   1   4     1780.65     1614.71     18.38 o
   5   1   4     2727.30     2600.01     27.62 o
   7   1   4     2338.02     2569.59     28.89 o
   9   1   4     2427.33     2553.40     26.12 o
  11   1   4      215.75      220.09      7.70 o
  13   1   4     4249.99     4500.91     44.96 o
  15   1   4      497.37      553.51     29.64 o
  17   1   4     2966.37     2923.73     48.75 o
  19   1   4       93.10       85.76     13.43 o
  21   1   4      734.44      772.94     42.90 o
  23   1   4      166.32      152.55     28.78 o
  25   1   4     2148.68     2201.50     82.81 o
  27   1   4       44.94       45.28     20.15 o
  29   1   4      335.49      371.75     44.62 o
  31   1   4      890.00     1119.35     99.36 o
  33   1   4       24.68        5.21     26.76 o
 -38   2   4       30.51       32.90     38.25 o
 -36   2   4     1674.40     1764.84    102.19 o
 -34   2   4        3.35       12.24     18.25 o
 -32   2   4     1153.05     1085.88     64.50 o
 -30   2   4      415.11      405.71     40.27 o
 -28   2   4     1846.53     1895.61     60.56 o
 -26   2   4     1471.17     1478.51     64.03 o
 -24   2   4     1797.37     1850.59     54.57 o
 -22   2   4     1873.47     1918.33     53.25 o
 -20   2   4      924.62      889.52     26.87 o
 -18   2   4     2569.57     2499.82     40.15 o
 -16   2   4       77.43       55.55      4.71 o
 -14   2   4      607.89      616.58     14.36 o
 -12   2   4     1157.67     1241.43     23.88 o
 -10   2   4     4889.06     5369.96     54.81 o
  -8   2   4       11.52        6.72      2.99 o
  -6   2   4      188.54      239.62      7.12 o
  -4   2   4     2088.72     2146.62     31.08 o
  -2   2   4     1237.46     1278.32     17.85 o
   0   2   4     1039.89     1086.33     21.30 o
   2   2   4      790.40      889.64     15.97 o
   4   2   4      742.85      871.97     15.35 o
   6   2   4     1782.92     1960.28     25.30 o
   8   2   4      927.12      977.19     17.11 o
  10   2   4     2357.55     2216.12     27.69 o
  12   2   4     1669.01     1807.74     24.91 o
  14   2   4     2172.78     2206.26     33.54 o
  16   2   4      876.18      884.84     28.72 o
  18   2   4     2208.61     2171.50     51.76 o
  20   2   4     1302.15     1407.15     46.89 o
  22   2   4      906.59      914.16     52.52 o
  24   2   4      921.35      936.22     56.65 o
  26   2   4      313.25      282.47     42.83 o
  28   2   4     1241.11     1376.14     88.01 o
  30   2   4       42.60       41.40     26.11 o
  32   2   4      569.28      521.80     63.08 o
 -37   3   4      100.12      108.12     36.44 o
 -35   3   4       76.51       82.00     27.14 o
 -33   3   4      386.27      373.70     36.28 o
 -31   3   4       53.88       60.90     19.97 o
 -29   3   4      227.91      260.82     28.79 o
 -27   3   4      304.37      260.17     27.57 o
 -25   3   4       23.40       43.84     13.82 o
 -23   3   4      655.66      641.53     54.15 o
 -21   3   4      635.70      686.37     38.63 o
 -19   3   4      182.83      181.73     14.70 o
 -17   3   4     1745.88     1704.63     29.19 o
 -15   3   4      320.07      348.47     12.02 o
 -13   3   4     2469.39     2517.46     29.68 o
 -11   3   4     1127.22     1242.87     19.20 o
  -9   3   4     8781.19     8704.52     78.92 o
  -7   3   4     1057.63     1215.71     20.79 o
  -5   3   4     6094.68     5798.99     61.82 o
  -3   3   4     8043.48     8310.45     89.80 o
  -1   3   4      352.65      378.06     10.89 o
   1   3   4      224.32      195.91      8.94 o
   3   3   4     1608.82     1749.42     27.75 o
   5   3   4     1239.54     1231.36     19.04 o
   7   3   4      248.54      265.48     11.25 o
   9   3   4     7994.72     7830.49     76.69 o
  11   3   4       36.38       21.39      5.62 o
  13   3   4     1555.91     1504.73     34.18 o
  15   3   4     4170.87     4232.37     68.38 o
  17   3   4      287.20      318.63     21.63 o
  19   3   4      126.03      137.61     15.73 o
  21   3   4      365.09      363.71     34.85 o
  23   3   4       64.76       44.44     14.89 o
  25   3   4       52.85       44.88     17.86 o
  27   3   4        2.78        0.42     17.75 o
  29   3   4      356.79      417.60     76.95 o
  31   3   4       16.57        4.41     25.54 o
 -36   4   4      159.45      129.40     32.34 o
 -34   4   4       32.21       14.54     17.98 o
 -32   4   4      360.33      422.01     39.63 o
 -30   4   4      178.93      139.03     23.26 o
 -28   4   4      254.19      245.49     29.17 o
 -26   4   4       77.35       68.67     17.48 o
 -24   4   4      282.19      339.04     29.78 o
 -22   4   4       48.83       48.98     12.96 o
 -20   4   4      737.69      750.72     31.28 o
 -18   4   4      306.35      288.45     19.19 o
 -16   4   4     1337.24     1377.39     34.28 o
 -14   4   4      434.05      444.80     16.10 o
 -12   4   4     1371.79     1346.11     28.41 o
 -10   4   4     2821.92     2704.88     48.80 o
  -8   4   4      208.82      199.32     13.27 o
  -6   4   4     4283.32     4169.36     58.31 o
  -4   4   4      557.17      621.74     19.91 o
  -2   4   4     2582.94     2488.82     38.85 o
   0   4   4      605.96      627.07     15.14 o
   2   4   4     5286.24     5099.30     66.44 o
   4   4   4      790.02      841.77     30.74 o
   6   4   4     4177.70     4162.72     79.42 o
   8   4   4     2691.68     2685.11     50.46 o
  10   4   4     2411.54     2490.57     52.31 o
  12   4   4      769.22      767.92     34.04 o
  14   4   4      697.29      668.07     33.65 o
  16   4   4       96.85       82.98     16.83 o
  18   4   4       58.86       87.37     14.87 o
  20   4   4       80.05       64.52     14.94 o
  22   4   4       39.03       70.01     15.73 o
  24   4   4      477.00      463.84     36.81 o
  26   4   4        8.31       14.87     15.20 o
  28   4   4      786.89      852.56     58.04 o
  30   4   4      662.50      919.33    110.22 o
 -33   5   4       32.08       38.71     20.04 o
 -31   5   4      350.82      352.14     37.31 o
 -29   5   4      531.20      583.49     46.03 o
 -27   5   4      136.27      115.12     22.13 o
 -25   5   4     1873.29     2202.38     70.24 o
 -23   5   4      185.52      205.78     22.63 o
 -21   5   4      640.51      679.30     38.73 o
 -19   5   4      480.27      524.34     32.00 o
 -17   5   4      435.37      446.31     35.74 o
 -15   5   4      164.10      153.60     15.64 o
 -13   5   4      486.44      461.30     21.15 o
 -11   5   4      800.00      847.27     44.53 o
  -9   5   4      164.15      171.22     16.21 o
  -7   5   4      220.76      206.11     17.49 o
  -5   5   4     1451.90     1331.02     37.46 o
  -3   5   4     1502.75     1386.61     28.17 o
  -1   5   4     2538.21     2306.78     57.77 o
   1   5   4     3669.51     3518.98     54.57 o
   3   5   4       47.87       30.17     10.36 o
   5   5   4      839.85      809.80     34.24 o
   7   5   4      251.08      222.98     18.13 o
   9   5   4      596.57      598.57     28.89 o
  11   5   4      668.76      617.42     36.66 o
  13   5   4      370.07      371.03     24.98 o
  15   5   4      713.62      688.98     40.90 o
  17   5   4     1077.63     1138.93     55.69 o
  19   5   4       41.16       22.19     12.97 o
  21   5   4      797.33      856.54     46.59 o
  23   5   4      146.29      105.05     21.86 o
  25   5   4      364.44      405.98     41.53 o
  27   5   4      107.76       53.99     20.83 o
 -30   6   4       80.54       64.73     21.75 o
 -28   6   4      178.04      149.11     27.06 o
 -26   6   4      171.38      169.75     29.87 o
 -24   6   4      342.64      369.51     34.19 o
 -22   6   4      540.82      506.87     37.08 o
 -20   6   4      489.04      503.92     44.28 o
 -18   6   4      580.98      628.13     36.29 o
 -16   6   4      167.45      202.58     22.93 o
 -14   6   4      238.52      235.51     18.66 o
 -12   6   4      777.74      820.85     45.02 o
 -10   6   4       71.07       42.72     26.50 o
  -8   6   4      436.89      428.43     36.23 o
  -6   6   4     1282.21     1077.17    146.30 o
  -4   6   4        9.31       12.66      7.09 o
  -2   6   4     1028.67     1008.35     49.51 o
   0   6   4      140.96      130.70     15.11 o
   2   6   4      845.21      879.39     32.71 o
   4   6   4     1219.34     1207.77     39.14 o
   6   6   4      535.41      615.10     30.82 o
   8   6   4      620.52      638.53     36.04 o
  10   6   4      410.85      457.33     28.38 o
  12   6   4      541.99      585.58     33.16 o
  14   6   4      104.91       99.44     15.79 o
  16   6   4      195.85      202.62     39.56 o
  18   6   4      129.25      151.75     22.54 o
  20   6   4      421.26      346.18     32.41 o
  22   6   4      364.96      313.99     32.63 o
  24   6   4      605.48      606.39     67.45 o
 -27   7   4        2.54       13.36     19.78 o
 -25   7   4      444.23      483.12     47.02 o
 -23   7   4      361.98      386.31     35.89 o
 -21   7   4      274.99      276.69     39.08 o
 -19   7   4      660.90      713.52     50.69 o
 -17   7   4     1081.78     1213.22     49.82 o
 -15   7   4      208.04      215.31     26.25 o
 -13   7   4      359.01      346.89     35.21 o
 -11   7   4      329.15      340.96     22.64 o
  -9   7   4      593.09      644.17     33.14 o
  -7   7   4      137.36       95.47     15.98 o
  -5   7   4      772.20      779.90     87.32 o
  -3   7   4      565.22      508.21     29.43 o
  -1   7   4      392.43      388.63     28.71 o
   1   7   4     1714.04     1645.85     49.93 o
   3   7   4      186.94      164.43     19.64 o
   5   7   4      619.06      656.94     45.02 o
   7   7   4      816.42      783.05     43.41 o
   9   7   4      488.55      492.22     33.88 o
  11   7   4      183.56      173.91     22.60 o
  13   7   4      406.72      415.33     33.57 o
  15   7   4      148.54      137.90     23.78 o
  17   7   4       50.03       46.56     16.74 o
  19   7   4      132.44      100.58     21.60 o
  21   7   4        3.39       14.89     16.44 o
 -22   8   4       73.88       44.32     20.37 o
 -20   8   4        7.94        7.47     15.06 o
 -18   8   4      428.82      503.67     70.84 o
 -16   8   4      215.99      215.19     23.71 o
 -14   8   4      568.30      639.43     44.45 o
 -12   8   4      935.98     1011.32     47.42 o
 -10   8   4      413.55      473.84     34.06 o
  -8   8   4      429.28      479.67     35.12 o
  -6   8   4       64.75       57.33     15.89 o
  -4   8   4      247.19      241.24     35.16 o
  -2   8   4       21.96       22.03     13.31 o
   0   8   4       43.38       22.18     13.01 o
   2   8   4      156.84      154.61     20.71 o
   4   8   4      289.65      247.29     26.00 o
   6   8   4       28.68       31.85     14.10 o
   8   8   4      210.40      183.77     25.77 o
  10   8   4      301.90      285.48     29.80 o
  12   8   4      112.75      124.05     31.48 o
  14   8   4       55.80       94.22     18.59 o
  16   8   4       60.24       57.51     19.70 o
 -13   9   4      113.80      130.36     31.46 o
 -11   9   4      423.66      493.90     61.35 o
  -9   9   4      636.07      706.58     62.77 o
  -7   9   4        5.94       10.86     13.12 o
  -5   9   4      153.11      147.33     22.68 o
  -3   9   4      213.20      252.16     28.68 o
  -1   9   4       15.15       36.71     17.21 o
   1   9   4       74.13       68.57     19.30 o
   3   9   4       42.90       16.21     14.70 o
   5   9   4       81.32       62.66     18.32 o
   7   9   4      222.00      215.25     35.69 o
 -40   0   5      135.12       86.87     61.68 o
 -38   0   5      420.96      324.46     89.39 o
 -36   0   5      844.86      890.05    137.65 o
 -34   0   5        1.78       33.77     41.39 o
 -32   0   5      736.15      737.01    114.71 o
 -30   0   5      916.11      816.84    156.92 o
 -28   0   5      111.82      118.57     24.37 o
 -26   0   5     2938.25     3026.00     95.57 o
 -24   0   5      227.10      200.59     36.29 o
 -22   0   5     3056.18     3194.22     77.29 o
 -20   0   5      344.02      359.85     28.74 o
 -18   0   5      849.55      829.32     19.29 o
 -16   0   5      541.80      498.47     20.72 o
 -14   0   5     1814.67     1745.93     25.86 o
 -12   0   5      889.11      930.22     19.01 o
 -10   0   5      144.94      177.60     11.77 o
  -8   0   5     5420.06     5204.68     58.65 o
  -6   0   5     1360.06     1355.66     19.50 o
  -4   0   5      974.08      959.47     18.42 o
  -2   0   5       15.37       12.50      3.64 o
   0   0   5     1811.57     1764.21     39.69 o
   2   0   5       62.87       59.26      6.05 o
   4   0   5     1969.63     2036.38     34.54 o
   6   0   5      776.03      764.28     21.15 o
   8   0   5       14.72       11.87      4.16 o
  10   0   5     2501.44     2695.49     42.48 o
  12   0   5       25.97        7.80      4.77 o
  14   0   5        5.28        8.15      8.48 o
  16   0   5     1553.34     1590.90     63.81 o
  18   0   5      255.08      313.18     41.65 o
  20   0   5     1158.72     1196.58     83.25 o
  22   0   5      278.54      379.34     69.75 o
  24   0   5      799.67      875.83     84.17 o
  26   0   5      320.70      404.67     63.23 o
  28   0   5     1234.97     1487.94    174.48 o
  30   0   5       90.22       91.46     39.92 o
  32   0   5       14.83       20.39     32.15 o
 -39   1   5      346.07      300.75     64.49 o
 -37   1   5       95.87      138.50     47.02 o
 -35   1   5      165.78      113.98     34.82 o
 -33   1   5      904.26      916.79     70.34 o
 -31   1   5      448.65      439.37     41.39 o
 -29   1   5      566.71      609.32     45.39 o
 -27   1   5       59.94       20.77     13.15 o
 -25   1   5      778.52      786.46     30.53 o
 -23   1   5     1465.17     1452.51     35.59 o
 -21   1   5     1424.14     1435.21     29.52 o
 -19   1   5     1379.78     1438.52     23.73 o
 -17   1   5     1258.73     1271.67     19.42 o
 -15   1   5     1609.83     1667.30     21.69 o
 -13   1   5     1428.90     1383.33     18.13 o
 -11   1   5     1373.08     1449.35     19.32 o
  -9   1   5     2003.03     2072.22     29.46 o
  -7   1   5     7051.43     6663.64     66.10 o
  -5   1   5     1325.85     1616.37     20.90 o
  -3   1   5     6820.06     6379.18     67.67 o
  -1   1   5     1475.53     1556.79     19.66 o
   1   1   5     2124.85     2186.73     35.05 o
   3   1   5     3840.06     4314.94     39.76 o
   5   1   5     1001.36      967.83     16.08 o
   7   1   5      353.17      416.97      9.90 o
   9   1   5     5371.04     6071.53     47.10 o
  11   1   5     1781.10     1700.44     22.71 o
  13   1   5      335.21      322.99     14.53 o
  15   1   5     1868.46     2009.98     43.01 o
  17   1   5      636.68      643.04     38.86 o
  19   1   5       72.18       82.67     14.36 o
  21   1   5       32.10       33.05     16.18 o
  23   1   5      236.95      191.21     30.50 o
  25   1   5       22.97       10.44     15.93 o
  27   1   5      265.56      296.61     39.51 o
  29   1   5      186.51      232.13     46.96 o
  31   1   5       88.91      120.14     39.29 o
  33   1   5       98.32       79.47     37.43 o
 -38   2   5       86.69       79.87     36.90 o
 -36   2   5      566.42      569.58     60.72 o
 -34   2   5      166.55      147.84     30.03 o
 -32   2   5      311.82      311.36     37.85 o
 -30   2   5       78.42       44.81     15.53 o
 -28   2   5      278.30      223.86     34.29 o
 -26   2   5     2540.61     2529.54     85.99 o
 -24   2   5       97.03       88.39     21.53 o
 -22   2   5     1214.81     1207.43     41.33 o
 -20   2   5      395.59      338.13     17.75 o
 -18   2   5      130.46       95.94      7.89 o
 -16   2   5     2752.75     2831.67     31.45 o
 -14   2   5      151.55      158.75      7.80 o
 -12   2   5     1526.07     1546.14     21.48 o
 -10   2   5     4818.26     4557.95     40.97 o
  -8   2   5     3371.41     3666.04     38.39 o
  -6   2   5     1511.20     1506.79     21.68 o
  -4   2   5      710.71      782.80     13.89 o
  -2   2   5      871.68      880.67     16.27 o
   0   2   5      676.29      666.68     12.69 o
   2   2   5      246.58      320.03      7.69 o
   4   2   5     3897.88     3840.20     36.33 o
   6   2   5      150.31      173.45      6.36 o
   8   2   5     2080.00     2048.18     26.31 o
  10   2   5      656.22      614.59     14.68 o
  12   2   5     1409.25     1396.27     24.11 o
  14   2   5      378.77      363.83     14.02 o
  16   2   5     2062.95     2165.21     41.56 o
  18   2   5      218.37      184.55     18.74 o
  20   2   5      508.70      528.89     33.84 o
  22   2   5     1786.50     1843.06     63.40 o
  24   2   5      230.72      185.54     35.47 o
  26   2   5        3.88        0.53     18.43 o
  28   2   5      379.66      422.90     89.83 o
  30   2   5       78.32       51.13     27.26 o
  32   2   5       59.67       92.63     33.64 o
 -37   3   5      180.79      147.34     33.38 o
 -35   3   5      125.22       97.39     26.94 o
 -33   3   5      658.78      675.18     46.56 o
 -31   3   5       85.35       60.97     20.09 o
 -29   3   5     1784.19     1772.85     62.33 o
 -27   3   5       23.19       29.84     13.67 o
 -25   3   5      787.20      823.46     41.59 o
 -23   3   5     1166.30     1082.43     43.33 o
 -21   3   5       38.64       39.16     12.42 o
 -19   3   5     1144.91     1286.12     32.73 o
 -17   3   5      247.30      254.15     12.30 o
 -15   3   5     1877.20     1902.71     29.37 o
 -13   3   5      101.10      118.89      8.85 o
 -11   3   5     1746.28     1659.14     22.89 o
  -9   3   5     2045.67     2161.63     26.40 o
  -7   3   5      955.37     1015.37     23.09 o
  -5   3   5      920.83     1019.63     25.60 o
  -3   3   5      177.37      216.68     11.72 o
  -1   3   5      566.87      616.41     15.50 o
   1   3   5       49.18       40.69      4.70 o
   3   3   5     2336.81     2461.00     28.67 o
   5   3   5       33.57       39.62      5.06 o
   7   3   5     2496.11     2547.32     35.09 o
   9   3   5     1690.85     1676.17     30.54 o
  11   3   5     4167.09     4341.03     67.20 o
  13   3   5     2790.88     2815.31     52.84 o
  15   3   5      469.95      512.94     24.45 o
  17   3   5     3616.77     3630.67     66.26 o
  19   3   5      822.56      819.28     34.18 o
  21   3   5      241.23      215.52     22.13 o
  23   3   5      679.73      634.66     44.34 o
  25   3   5     1049.04     1158.64     66.34 o
  27   3   5      853.15      995.58     79.36 o
  29   3   5      100.24       74.58     31.67 o
  31   3   5      954.84     1114.04    139.90 o
 -36   4   5      320.03      271.35     43.24 o
 -34   4   5       10.70       13.76     17.90 o
 -32   4   5      158.67      154.06     25.74 o
 -30   4   5      278.18      317.58     32.43 o
 -28   4   5       94.49       54.97     17.23 o
 -26   4   5      462.50      484.81     36.45 o
 -24   4   5       33.62       41.78     14.39 o
 -22   4   5      906.92      997.11     42.77 o
 -20   4   5      330.36      356.76     24.25 o
 -18   4   5      271.26      298.11     20.59 o
 -16   4   5      718.24      712.77     23.94 o
 -14   4   5     1237.06     1198.32     24.65 o
 -12   4   5      356.59      360.06     18.22 o
 -10   4   5     3212.63     3125.91     51.12 o
  -8   4   5      814.22      806.68     28.84 o
  -6   4   5     3086.68     3092.44     48.80 o
  -4   4   5      392.76      346.33     15.48 o
  -2   4   5      612.89      560.31     19.80 o
   0   4   5      196.01      199.19     12.19 o
   2   4   5     1099.62     1056.78     26.12 o
   4   4   5      782.79      758.02     18.49 o
   6   4   5     1071.46     1060.70     30.25 o
   8   4   5      896.96     1002.31     32.67 o
  10   4   5     1009.33      941.96     43.01 o
  12   4   5      946.07      895.34     31.27 o
  14   4   5      337.24      306.16     27.65 o
  16   4   5      242.25      233.30     23.18 o
  18   4   5       66.78       79.59     15.41 o
  20   4   5      656.13      685.29     37.45 o
  22   4   5      108.33       95.19     17.39 o
  24   4   5      310.61      353.89     43.87 o
  26   4   5      201.51      128.62     27.61 o
  28   4   5       23.90       40.66     22.62 o
 -33   5   5       69.50       58.16     21.94 o
 -31   5   5      177.71      155.84     27.43 o
 -29   5   5      660.68      641.58     46.40 o
 -27   5   5        7.33       31.22     15.81 o
 -25   5   5       19.61       41.74     16.02 o
 -23   5   5      814.18      898.99     40.88 o
 -21   5   5      212.41      202.60     22.69 o
 -19   5   5      338.18      336.63     26.40 o
 -17   5   5      437.85      409.35     25.98 o
 -15   5   5      349.13      415.10     24.93 o
 -13   5   5      866.83      823.35     40.31 o
 -11   5   5      225.25      203.95     21.52 o
  -9   5   5     2010.89     1907.27     54.84 o
  -7   5   5     2075.83     2013.69     62.01 o
  -5   5   5      737.18      626.52     28.86 o
  -3   5   5     3056.54     2893.44     53.28 o
  -1   5   5        2.12        4.42      5.42 o
   1   5   5     2112.38     1945.37     41.35 o
   3   5   5      117.18      103.24     12.67 o
   5   5   5     2093.66     2061.72     47.81 o
   7   5   5      229.80      216.89     18.71 o
   9   5   5     1323.23     1412.81     42.04 o
  11   5   5      439.05      451.72     31.16 o
  13   5   5      192.82      181.06     21.06 o
  15   5   5       98.86       74.76     19.26 o
  17   5   5       30.02       23.32     12.53 o
  19   5   5       48.40       55.71     14.27 o
  21   5   5       98.10       53.24     15.95 o
  23   5   5       67.39       65.01     20.43 o
  25   5   5      170.93      112.38     25.61 o
  27   5   5      234.06      179.58     32.47 o
 -30   6   5       96.75       71.76     22.82 o
 -28   6   5      432.37      501.10     42.83 o
 -26   6   5     1586.40     1671.39     84.02 o
 -24   6   5      535.14      602.40     46.33 o
 -22   6   5     1313.56     1292.03     59.92 o
 -20   6   5      347.17      380.33     30.21 o
 -18   6   5     1410.14     1619.07     53.27 o
 -16   6   5      660.35      752.01     26.99 o
 -14   6   5     1152.25     1292.30     37.88 o
 -12   6   5      232.89      265.03     27.65 o
 -10   6   5      157.01      131.59     22.02 o
  -8   6   5      431.73      402.86     31.08 o
  -6   6   5       13.45       12.05     11.02 o
  -4   6   5      382.96      318.41     19.67 o
  -2   6   5     2184.10     2063.56     49.48 o
   0   6   5      364.72      389.66     38.47 o
   2   6   5     1997.84     1899.59     47.71 o
   4   6   5     1633.28     1605.46     45.17 o
   6   6   5      276.79      280.93     22.66 o
   8   6   5      617.96      590.12     31.97 o
  10   6   5      619.11      682.07     35.12 o
  12   6   5        1.19        2.88      9.36 o
  14   6   5      213.41      188.79     20.63 o
  16   6   5      444.04      521.24     37.79 o
  18   6   5      132.22       95.91     19.82 o
  20   6   5      609.74      601.45     40.77 o
  22   6   5      188.99      131.70     24.92 o
  24   6   5      514.71      480.40     69.96 o
 -27   7   5       84.56       45.06     23.76 o
 -25   7   5      244.80      129.76     26.91 o
 -23   7   5      325.68      286.93     33.91 o
 -21   7   5      335.35      331.27     35.62 o
 -19   7   5      246.83      213.10     47.99 o
 -17   7   5      222.01      197.21     22.16 o
 -15   7   5      312.35      360.10     24.77 o
 -13   7   5        7.18       13.81      8.78 o
 -11   7   5      276.83      209.82     30.26 o
  -9   7   5      155.92      179.95     26.90 o
  -7   7   5      694.00      758.65     62.10 o
  -5   7   5       41.04       51.57     12.25 o
  -3   7   5     1099.97     1096.96     50.69 o
  -1   7   5      233.77      265.82     30.65 o
   1   7   5      456.60      386.26     34.15 o
   3   7   5      366.75      329.63     26.28 o
   5   7   5      147.20      175.94     19.92 o
   7   7   5      460.29      447.26     30.41 o
   9   7   5      985.37     1000.29     58.26 o
  11   7   5       80.43       40.12     14.29 o
  13   7   5     1174.67     1222.72     75.38 o
  15   7   5       84.60       52.76     15.18 o
  17   7   5      470.89      616.62     47.60 o
  19   7   5      197.10      170.85     29.87 o
 -22   8   5       38.13       24.47     18.16 o
 -20   8   5      181.21      209.22     26.98 o
 -18   8   5      122.62      138.36     22.44 o
 -16   8   5      474.06      504.33     27.57 o
 -14   8   5      973.08     1118.92     44.08 o
 -12   8   5      390.91      458.17     43.62 o
 -10   8   5     1477.01     1539.92     80.80 o
  -8   8   5      366.13      391.91     29.61 o
  -6   8   5     1869.31     2022.86    133.66 o
  -4   8   5      348.18      364.19     28.61 o
  -2   8   5      268.80      254.19     24.67 o
   0   8   5      506.53      462.98     32.20 o
   2   8   5      585.92      630.11     37.57 o
   4   8   5      782.63      928.93     45.76 o
   6   8   5      164.22      104.34     20.71 o
   8   8   5     1066.66     1123.45     56.39 o
  10   8   5      302.28      248.90     30.12 o
  12   8   5       39.00       43.66     18.48 o
  14   8   5      338.32      351.43     33.11 o
 -13   9   5       59.63       52.11     19.82 o
 -11   9   5      398.77      448.36     34.47 o
  -9   9   5     1170.91     1344.71     54.14 o
  -7   9   5      250.09      266.90     37.24 o
  -5   9   5     1094.02     1170.41     52.80 o
  -3   9   5     1179.70     1339.26    124.91 o
  -1   9   5       19.22       19.93     15.87 o
   1   9   5      817.59      772.91     56.51 o
   3   9   5      174.05      141.84     23.13 o
   5   9   5       80.49       55.33     19.15 o
 -40   0   6       19.60       37.37     53.03 o
 -38   0   6      363.38      496.76    109.61 o
 -36   0   6      167.06       73.18     46.70 o
 -34   0   6       83.93       77.34     45.34 o
 -32   0   6      223.22      366.74     83.94 o
 -30   0   6      642.79      742.38     78.88 o
 -28   0   6      325.72      360.50     38.93 o
 -26   0   6       16.77       31.14     15.28 o
 -24   0   6        4.48       -9.08      9.08 o
 -22   0   6      435.17      464.15     30.05 o
 -20   0   6     1194.46     1318.66     43.61 o
 -18   0   6     2948.64     3099.03     51.63 o
 -16   0   6     1373.59     1552.12     23.61 o
 -14   0   6     3556.80     3675.03     41.61 o
 -12   0   6     8790.50     8843.80     88.96 o
 -10   0   6    14058.92    12975.99    125.87 o
  -8   0   6    15210.86    15265.21    143.53 o
  -6   0   6      654.02      786.91     15.42 o
  -4   0   6    34041.35    29556.28    327.70 o
  -2   0   6     4009.76     3627.10     48.26 o
   0   0   6     2992.55     2788.51     41.26 o
   2   0   6     1776.92     1835.03     32.49 o
   4   0   6    11231.46    10714.95    124.54 o
   6   0   6     7907.27     8676.82    106.97 o
   8   0   6      525.87      519.18     24.63 o
  10   0   6       31.10       11.37      5.21 o
  12   0   6     4080.98     4846.45     79.36 o
  14   0   6        0.39        6.44     10.53 o
  16   0   6      486.80      593.42     57.22 o
  18   0   6     1465.59     1679.69     71.54 o
  20   0   6       78.33      102.67     33.19 o
  22   0   6       40.01       21.09     21.60 o
  24   0   6      228.79      206.41     45.67 o
  26   0   6      145.29      122.63     40.53 o
  28   0   6      215.11      213.91     95.31 o
  30   0   6       17.79       16.62     37.07 o
  32   0   6       39.80       99.80     59.84 o
 -39   1   6      110.04       98.92     43.06 o
 -37   1   6      377.59      378.79     67.42 o
 -35   1   6     1072.63     1019.87     95.91 o
 -33   1   6      464.30      423.74     42.67 o
 -31   1   6      733.83      804.58     71.62 o
 -29   1   6     3596.98     3612.06    101.07 o
 -27   1   6     1682.03     1660.56     62.40 o
 -25   1   6     1117.99     1196.59     33.85 o
 -23   1   6     4536.41     4465.82     69.03 o
 -21   1   6      527.96      586.07     19.60 o
 -19   1   6     2729.83     2723.98     36.39 o
 -17   1   6      962.98      988.95     16.91 o
 -15   1   6     2549.53     2520.61     26.79 o
 -13   1   6     2711.88     2710.83     28.50 o
 -11   1   6     1691.64     1666.59     19.25 o
  -9   1   6     5333.24     5269.07     45.56 o
  -7   1   6    17241.15    16027.64    178.01 o
  -5   1   6      258.27      262.80      7.24 o
  -3   1   6     4208.70     4035.55     42.36 o
  -1   1   6      285.12      249.36      8.26 o
   1   1   6     1791.27     1891.36     25.45 o
   3   1   6     1684.58     1773.25     20.54 o
   5   1   6     2323.45     2467.64     25.94 o
   7   1   6     3891.98     3982.18     36.34 o
   9   1   6     2395.80     2489.79     27.14 o
  11   1   6      614.60      616.00     16.45 o
  13   1   6      259.69      308.19     17.68 o
  15   1   6     1430.23     1451.60     37.40 o
  17   1   6      297.28      346.56     23.88 o
  19   1   6      352.73      384.44     48.63 o
  21   1   6     1281.70     1253.38     91.34 o
  23   1   6      936.72     1034.60     82.86 o
  25   1   6      621.58      639.15     53.77 o
  27   1   6     1611.17     1742.26    113.47 o
  29   1   6        7.76       27.93     22.06 o
  31   1   6      231.92      217.85     45.88 o
 -38   2   6       20.03        3.37     24.46 o
 -36   2   6      211.07      184.93     33.37 o
 -34   2   6      580.76      741.56     57.14 o
 -32   2   6     1735.10     1824.18     75.70 o
 -30   2   6     1534.72     1579.33     57.11 o
 -28   2   6      706.15      703.12     39.92 o
 -26   2   6     2787.81     2796.58     70.78 o
 -24   2   6      135.07      118.26     17.40 o
 -22   2   6     3025.48     3143.98     63.92 o
 -20   2   6      130.02      137.87     17.46 o
 -18   2   6      502.24      601.68     16.82 o
 -16   2   6     4613.06     4655.60     44.42 o
 -14   2   6     2708.22     2803.90     30.19 o
 -12   2   6     2175.39     2097.76     25.53 o
 -10   2   6      504.43      534.57     13.21 o
  -8   2   6     3815.50     4112.49     44.97 o
  -6   2   6      995.55     1196.19     19.15 o
  -4   2   6     2225.52     2336.62     25.82 o
  -2   2   6     1713.34     2054.98     26.97 o
   0   2   6      753.00      866.07     13.10 o
   2   2   6     1135.31     1253.99     17.56 o
   4   2   6      160.16      219.96      7.98 o
   6   2   6      518.47      555.51     12.43 o
   8   2   6     2139.13     2115.15     27.53 o
  10   2   6      935.27      877.71     19.14 o
  12   2   6     1536.74     1536.39     26.46 o
  14   2   6      493.43      561.53     24.38 o
  16   2   6      821.82      848.57     30.37 o
  18   2   6      156.74      134.49     17.33 o
  20   2   6     1794.87     2015.79     55.13 o
  22   2   6      190.80      211.10     36.25 o
  24   2   6      966.90      950.88    108.06 o
  26   2   6      906.84     1046.95     90.09 o
  28   2   6      120.97       95.07     31.56 o
  30   2   6      445.33      471.44     60.88 o
 -37   3   6       56.83       94.35     29.31 o
 -35   3   6      352.11      430.07     48.12 o
 -33   3   6      247.28      235.92     30.11 o
 -31   3   6       86.43       64.56     18.08 o
 -29   3   6      208.57      209.90     25.51 o
 -27   3   6      577.05      558.62     37.62 o
 -25   3   6      221.12      261.85     25.34 o
 -23   3   6      269.03      247.94     23.77 o
 -21   3   6     1080.30     1086.81     40.39 o
 -19   3   6      270.94      269.15     20.68 o
 -17   3   6      155.89      109.58     10.53 o
 -15   3   6     1894.16     1699.00     27.52 o
 -13   3   6     2240.80     2322.90     30.03 o
 -11   3   6     2740.06     2616.94     29.83 o
  -9   3   6     1316.27     1319.58     24.28 o
  -7   3   6     4182.82     4084.91     45.37 o
  -5   3   6       18.08       16.02      5.35 o
  -3   3   6       93.06      110.27      9.93 o
  -1   3   6       74.02       74.57      5.80 o
   1   3   6      938.25      940.82     21.59 o
   3   3   6        3.45       11.26      3.51 o
   5   3   6      853.57      888.13     20.11 o
   7   3   6     4366.55     4172.01     56.26 o
   9   3   6      867.28      859.68     22.73 o
  11   3   6     1340.90     1386.83     29.88 o
  13   3   6      912.93      841.97     33.86 o
  15   3   6      193.76      189.80     17.65 o
  17   3   6      154.14      165.91     17.03 o
  19   3   6     1167.13     1233.08     45.50 o
  21   3   6      110.39       67.81     16.97 o
  23   3   6      304.92      244.97     30.89 o
  25   3   6      187.07      149.12     46.01 o
  27   3   6      181.32      259.83     50.96 o
  29   3   6        4.24        2.97     24.98 o
 -36   4   6       79.13      108.63     25.41 o
 -34   4   6      136.52      108.12     25.66 o
 -32   4   6      469.52      383.16     43.72 o
 -30   4   6      237.50      218.19     31.07 o
 -28   4   6       13.39        4.73     12.08 o
 -26   4   6      558.63      523.20     37.31 o
 -24   4   6      298.21      244.71     25.66 o
 -22   4   6      145.40      145.82     18.98 o
 -20   4   6      664.42      706.47     31.33 o
 -18   4   6      735.55      684.55     28.67 o
 -16   4   6      336.81      345.76     17.39 o
 -14   4   6     1346.83     1498.27     55.20 o
 -12   4   6     1071.78     1142.60     40.66 o
 -10   4   6     1866.19     1924.03     40.76 o
  -8   4   6      711.97      666.86     23.05 o
  -6   4   6     2184.32     2155.62     40.43 o
  -4   4   6     1980.20     1986.94     36.17 o
  -2   4   6     2543.54     2338.33     35.50 o
   0   4   6     2074.20     2058.25     35.48 o
   2   4   6      188.62      152.63     13.06 o
   4   4   6     4285.91     3984.41     66.72 o
   6   4   6      112.96       69.62     11.49 o
   8   4   6      659.21      645.60     29.11 o
  10   4   6     1187.25     1199.25     37.57 o
  12   4   6      417.20      389.19     24.87 o
  14   4   6      736.84      710.51     36.62 o
  16   4   6       71.26       56.97     13.70 o
  18   4   6      136.14      123.79     18.33 o
  20   4   6      112.49      105.03     18.17 o
  22   4   6      647.49      730.06     41.52 o
  24   4   6       81.92       58.80     21.57 o
  26   4   6      191.35      183.21     30.81 o
  28   4   6      489.34      432.10     74.30 o
 -33   5   6      143.87      149.04     27.53 o
 -31   5   6      140.06      115.64     24.28 o
 -29   5   6      576.40      562.80     52.33 o
 -27   5   6      411.81      341.99     32.99 o
 -25   5   6      288.67      287.30     28.74 o
 -23   5   6     1699.79     1805.76     59.24 o
 -21   5   6      778.46      811.11     34.37 o
 -19   5   6     1317.00     1405.30     47.53 o
 -17   5   6      115.30      107.66     16.51 o
 -15   5   6      740.88      792.92     37.61 o
 -13   5   6      924.61      875.29     36.77 o
 -11   5   6      165.64      168.48     28.12 o
  -9   5   6      578.43      605.42     31.21 o
  -7   5   6       15.80       11.89      8.55 o
  -5   5   6      171.74      160.74     17.52 o
  -3   5   6      238.83      241.88     20.48 o
  -1   5   6      197.10      169.65     16.88 o
   1   5   6     1460.49     1327.19     39.62 o
   3   5   6       75.84       45.55     10.14 o
   5   5   6      893.54      838.00     32.08 o
   7   5   6     1253.03     1250.51     49.29 o
   9   5   6      492.55      439.29     27.14 o
  11   5   6       83.59       67.15     13.05 o
  13   5   6      818.90      839.79     34.94 o
  15   5   6      206.14      143.92     20.01 o
  17   5   6       98.80      137.63     20.07 o
  19   5   6       74.84       57.59     16.19 o
  21   5   6      178.78      144.75     23.68 o
  23   5   6      591.93      575.83     53.41 o
  25   5   6      204.53      130.96     30.94 o
 -32   6   6       40.78       14.73     21.43 o
 -30   6   6      357.02      333.47     36.28 o
 -28   6   6      240.66      269.14     32.76 o
 -26   6   6      178.15      175.10     38.60 o
 -24   6   6        6.73       23.15     16.56 o
 -22   6   6      120.06       92.72     18.50 o
 -20   6   6      713.75      713.36     37.83 o
 -18   6   6      480.52      501.86     29.74 o
 -16   6   6      498.91      524.72     27.43 o
 -14   6   6      201.82      186.53     24.82 o
 -12   6   6      112.95      107.46     21.94 o
 -10   6   6      505.88      427.14     32.59 o
  -8   6   6      163.66      182.00     28.51 o
  -6   6   6      538.04      506.83     35.10 o
  -4   6   6      143.68      148.75     14.60 o
  -2   6   6       98.76       97.94     12.84 o
   0   6   6     1011.69     1010.29     35.55 o
   2   6   6      208.34      146.27     16.51 o
   4   6   6      726.87      723.43     39.28 o
   6   6   6       96.89       86.96     14.92 o
   8   6   6      572.14      591.14     33.72 o
  10   6   6      471.89      473.89     30.90 o
  12   6   6       16.54        2.33     10.44 o
  14   6   6      456.18      463.70     34.28 o
  16   6   6      665.20      732.42     48.50 o
  18   6   6       53.15       58.08     20.34 o
  20   6   6      287.10      286.61     35.20 o
  22   6   6      146.93      172.32     28.30 o
 -27   7   6      128.07       72.88     24.01 o
 -25   7   6       26.46       15.44     17.48 o
 -23   7   6       14.42       -4.14     13.22 o
 -21   7   6       43.62       27.70     15.58 o
 -19   7   6      115.89      150.52     20.82 o
 -17   7   6      486.83      507.25     35.98 o
 -15   7   6      208.40      208.29     18.80 o
 -13   7   6     1778.72     1944.54     68.60 o
 -11   7   6      320.69      343.90     36.72 o
  -9   7   6      753.84      833.12     52.11 o
  -7   7   6     2068.10     2173.83     58.26 o
  -5   7   6        9.38        4.72     17.13 o
  -3   7   6      842.48      904.10     84.25 o
  -1   7   6      279.89      304.51     24.41 o
   1   7   6      367.60      379.50     29.97 o
   3   7   6      447.16      447.49     29.55 o
   5   7   6      768.45      740.40     39.69 o
   7   7   6      614.48      686.28     40.01 o
   9   7   6      105.36       92.79     17.71 o
  11   7   6     1920.38     2039.10     66.13 o
  13   7   6      336.67      268.26     28.27 o
  15   7   6       94.11       65.25     19.90 o
  17   7   6      507.98      509.00     64.92 o
  19   7   6       27.79       29.22     18.57 o
 -22   8   6       32.47       37.02     18.28 o
 -20   8   6      150.23      166.99     27.47 o
 -18   8   6       93.81       91.65     18.51 o
 -16   8   6       83.87       89.03     17.85 o
 -14   8   6       68.06       68.43     15.33 o
 -12   8   6      150.64      146.51     21.02 o
 -10   8   6       18.73       13.18     11.88 o
  -8   8   6      886.03     1056.89     93.81 o
  -6   8   6       64.91       47.26     14.96 o
  -4   8   6      182.47      161.62     21.50 o
  -2   8   6      500.39      618.76     55.95 o
   0   8   6      123.34       76.94     18.24 o
   2   8   6      230.80      233.81     27.24 o
   4   8   6      154.61      135.87     28.65 o
   6   8   6      672.41      654.06     44.76 o
   8   8   6       13.79       31.75     16.87 o
  10   8   6        9.63       17.89     15.80 o
  12   8   6      251.25      250.54     28.53 o
  14   8   6      219.01      193.35     29.23 o
 -13   9   6      298.87      231.62     52.13 o
 -11   9   6       69.23       33.02     25.49 o
  -9   9   6      384.76      343.94     29.20 o
  -7   9   6      335.31      409.67     34.23 o
  -5   9   6       79.42       89.69     43.22 o
  -3   9   6      405.29      453.55     61.75 o
  -1   9   6       26.10        6.46     15.90 o
   1   9   6      120.33      126.83     23.56 o
   3   9   6      201.70      154.97     26.45 o
 -40   0   7       54.43       74.14     59.23 o
 -38   0   7      123.02       49.29     50.04 o
 -36   0   7      226.76      111.51     61.27 o
 -34   0   7       38.38       64.61     47.99 o
 -32   0   7     1157.12     1167.42     87.81 o
 -30   0   7     1648.22     1754.42     77.51 o
 -28   0   7     1176.43     1142.54     63.23 o
 -26   0   7     1410.83     1382.69     67.05 o
 -24   0   7     5606.90     5838.38    178.87 o
 -22   0   7       10.15       11.94      9.82 o
 -20   0   7      164.38      124.56     16.87 o
 -18   0   7       52.11       46.86      7.22 o
 -16   0   7      229.01      212.94     11.17 o
 -14   0   7      812.32      768.14     19.00 o
 -12   0   7     7039.64     7089.35     80.61 o
 -10   0   7      819.85      783.03     13.74 o
  -8   0   7      504.48      532.13     11.57 o
  -6   0   7     9525.08     9801.82    103.49 o
  -4   0   7        0.37        2.02      2.65 o
  -2   0   7     3981.47     4089.20     55.15 o
   0   0   7      113.60      115.21      8.65 o
   2   0   7      963.76     1090.97     24.96 o
   4   0   7        0.08        0.49      4.02 o
   6   0   7     1393.83     1495.35     31.14 o
   8   0   7       54.60       62.55      7.31 o
  10   0   7       47.69       50.94      7.59 o
  12   0   7     1426.68     1491.48     44.24 o
  14   0   7      161.16      170.14     26.24 o
  16   0   7       77.64       38.41     15.76 o
  18   0   7      390.54      419.44     59.62 o
  20   0   7     1191.56     1227.59     90.50 o
  22   0   7      134.91      100.87     34.70 o
  24   0   7      886.49      917.20    113.25 o
  26   0   7      157.44      146.02     45.08 o
  28   0   7        0.33       19.66     30.40 o
  30   0   7      869.37      888.96    139.56 o
 -39   1   7      227.58      109.90     47.25 o
 -37   1   7      150.74      208.50     40.28 o
 -35   1   7      317.56      285.46     62.16 o
 -33   1   7      184.08       87.35     23.15 o
 -31   1   7      177.00      148.26     35.28 o
 -29   1   7     1056.81     1151.38     56.89 o
 -27   1   7      341.11      412.07     26.85 o
 -25   1   7      510.24      514.50     26.74 o
 -23   1   7      227.27      224.27     22.57 o
 -21   1   7      733.84      727.62     25.75 o
 -19   1   7      494.34      540.96     15.09 o
 -17   1   7     2843.32     2910.29     30.88 o
 -15   1   7      975.31     1073.31     15.23 o
 -13   1   7     4960.01     5054.40     43.81 o
 -11   1   7     8772.53     8699.12     61.38 o
  -9   1   7     2411.05     2554.83     26.13 o
  -7   1   7     2946.31     3017.62     26.29 o
  -5   1   7    17792.53    17386.36    121.86 o
  -3   1   7      268.24      267.78      9.23 o
  -1   1   7     3229.93     3176.77     35.17 o
   1   1   7      840.33      742.31     14.67 o
   3   1   7     1055.69     1002.15     15.76 o
   5   1   7      421.95      485.95     11.10 o
   7   1   7     1145.12     1066.53     16.76 o
   9   1   7     2883.76     2883.02     34.24 o
  11   1   7       80.21       78.46      9.29 o
  13   1   7        7.88        0.49      6.12 o
  15   1   7      115.33       85.64     14.84 o
  17   1   7      546.98      567.83     33.54 o
  19   1   7      496.73      462.88     41.64 o
  21   1   7      374.96      329.45     37.46 o
  23   1   7      707.50      802.89     74.54 o
  25   1   7      187.03      155.90     30.07 o
  27   1   7      468.82      460.53     51.07 o
  29   1   7      501.81      515.77     55.55 o
 -40   2   7       83.76       87.68     34.86 o
 -38   2   7       72.41       50.07     27.34 o
 -36   2   7      170.73      136.37     30.15 o
 -34   2   7      292.10      381.18     42.79 o
 -32   2   7      779.36      829.15     56.44 o
 -30   2   7      525.75      516.51     36.31 o
 -28   2   7       39.53       35.90     13.52 o
 -26   2   7      656.66      639.92     35.77 o
 -24   2   7     2501.75     2567.09     59.04 o
 -22   2   7     1383.25     1400.50     40.54 o
 -20   2   7      984.70      964.41     27.07 o
 -18   2   7     5632.69     5581.92     59.73 o
 -16   2   7      493.62      512.01     12.32 o
 -14   2   7     1904.46     1888.13     26.17 o
 -12   2   7     1811.33     1752.78     22.32 o
 -10   2   7     2900.39     2818.25     29.87 o
  -8   2   7      636.29      658.60     12.29 o
  -6   2   7      937.63      947.47     16.11 o
  -4   2   7      277.99      253.01      9.46 o
  -2   2   7       36.05       41.63      4.57 o
   0   2   7       49.90       46.73      4.62 o
   2   2   7     1062.35      987.18     16.06 o
   4   2   7      873.58      868.74     16.02 o
   6   2   7     3303.98     3135.33     36.86 o
   8   2   7       42.91       43.89      5.89 o
  10   2   7     3238.88     3237.72     40.55 o
  12   2   7      176.01      178.82     14.00 o
  14   2   7      515.28      540.09     34.26 o
  16   2   7      105.20       88.63     12.58 o
  18   2   7      150.87      151.58     18.73 o
  20   2   7      281.04      299.84     32.04 o
  22   2   7       13.73       28.16     21.02 o
  24   2   7      260.12      264.89     51.39 o
  26   2   7      253.97      226.41     41.08 o
  28   2   7      199.34       73.46     35.65 o
  30   2   7      107.74      105.17     49.05 o
 -39   3   7      102.07       49.01     26.74 o
 -37   3   7      876.19      991.70     69.61 o
 -35   3   7        1.00       18.31     16.80 o
 -33   3   7      735.58      729.65     46.96 o
 -31   3   7      821.30      783.62     46.63 o
 -29   3   7     1135.22      999.61     49.54 o
 -27   3   7     1372.58     1302.31     51.28 o
 -25   3   7      309.52      346.11     28.91 o
 -23   3   7      901.37      842.95     38.45 o
 -21   3   7      353.82      299.80     22.61 o
 -19   3   7      645.25      592.61     26.58 o
 -17   3   7     2003.86     1962.76     39.08 o
 -15   3   7     1564.47     1613.29     33.05 o
 -13   3   7     3867.45     3903.85     41.11 o
 -11   3   7      717.29      740.80     17.94 o
  -9   3   7     3296.95     3305.75     38.81 o
  -7   3   7      169.35      200.78     10.89 o
  -5   3   7        3.99        4.23      2.54 o
  -3   3   7      223.41      221.94      6.55 o
  -1   3   7      661.97      769.19     17.58 o
   1   3   7      616.18      651.05     16.91 o
   3   3   7     1148.11     1200.28     25.73 o
   5   3   7      366.35      343.41     16.58 o
   7   3   7      309.69      348.86     23.21 o
   9   3   7     2038.38     1858.95     33.58 o
  11   3   7      520.83      536.98     23.47 o
  13   3   7      462.63      458.06     25.11 o
  15   3   7      132.90       91.81     18.56 o
  17   3   7      446.00      486.86     30.97 o
  19   3   7       58.98       38.39     14.83 o
  21   3   7      446.34      400.82     33.77 o
  23   3   7      463.74      539.94     59.62 o
  25   3   7      102.24       46.95     35.40 o
  27   3   7      237.34      271.67     59.41 o
  29   3   7      296.81      292.05     62.08 o
 -36   4   7      189.06      167.95     28.10 o
 -34   4   7      115.82      114.95     24.26 o
 -32   4   7      123.52      171.47     26.78 o
 -30   4   7      750.46      751.71     46.97 o
 -28   4   7       54.89       39.33     15.75 o
 -26   4   7      220.08      278.88     36.73 o
 -24   4   7      535.36      529.80     34.70 o
 -22   4   7      390.88      417.95     29.38 o
 -20   4   7      464.90      492.26     35.88 o
 -18   4   7     2570.94     2388.46     64.01 o
 -16   4   7     1614.25     1827.70     40.13 o
 -14   4   7     1694.45     1700.78     38.56 o
 -12   4   7     5248.51     4853.99     78.06 o
 -10   4   7     2579.10     2491.27     50.39 o
  -8   4   7     2734.92     2711.06     52.27 o
  -6   4   7      120.41      110.99     11.64 o
  -4   4   7      273.46      322.42     13.45 o
  -2   4   7      190.16      206.59     13.76 o
   0   4   7       54.86       32.67      7.22 o
   2   4   7      250.59      221.41     16.57 o
   4   4   7     1931.63     1903.23     46.31 o
   6   4   7     1147.65     1098.28     34.72 o
   8   4   7      310.88      286.48     32.54 o
  10   4   7     1735.94     1597.73     40.61 o
  12   4   7      696.85      710.16     33.82 o
  14   4   7       79.72       91.73     15.23 o
  16   4   7      858.58      844.81     40.14 o
  18   4   7       41.40       13.25     12.43 o
  20   4   7       46.02       46.33     18.34 o
  22   4   7      264.80      276.41     34.44 o
  24   4   7      250.86      310.84     49.52 o
  26   4   7      159.14      132.76     47.04 o
 -35   5   7      230.72      218.21     31.84 o
 -33   5   7       58.57       66.55     21.46 o
 -31   5   7      106.12       66.96     26.63 o
 -29   5   7      332.86      339.38     34.59 o
 -27   5   7      173.01      165.97     24.03 o
 -25   5   7      264.84      265.19     52.01 o
 -23   5   7      414.20      402.37     37.32 o
 -21   5   7      118.82      106.41     15.36 o
 -19   5   7      301.62      299.14     23.53 o
 -17   5   7        4.18       -1.67      7.40 o
 -15   5   7      241.50      201.71     32.43 o
 -13   5   7      747.47      782.70     39.39 o
 -11   5   7     1903.65     1877.94     52.00 o
  -9   5   7      104.45      102.45     15.41 o
  -7   5   7     1248.21     1299.19     42.13 o
  -5   5   7     1726.56     1688.54     34.90 o
  -3   5   7     1049.85     1043.85     30.64 o
  -1   5   7      139.42      185.33     22.40 o
   1   5   7     1337.00     1322.05     39.98 o
   3   5   7     1881.59     1768.58     48.13 o
   5   5   7     1669.66     1544.34     46.27 o
   7   5   7     2201.99     2156.75     57.18 o
   9   5   7      458.32      432.93     33.60 o
  11   5   7      977.69      938.09     38.88 o
  13   5   7      307.11      313.16     25.49 o
  15   5   7      108.12       96.71     18.48 o
  17   5   7      139.42      102.07     19.05 o
  19   5   7       38.20       13.17     14.50 o
  21   5   7       28.37       14.59     16.30 o
  23   5   7       19.90       21.47     20.22 o
  25   5   7        8.84       24.79     24.63 o
 -32   6   7       44.78       34.52     20.34 o
 -30   6   7      587.91      532.32     51.75 o
 -28   6   7      295.50      334.58     44.55 o
 -26   6   7      311.11      337.42     33.45 o
 -24   6   7      613.35      727.74     48.25 o
 -22   6   7      767.12      815.17     40.38 o
 -20   6   7       92.09       72.80     15.29 o
 -18   6   7      268.04      290.37     28.76 o
 -16   6   7      473.10      473.46     24.83 o
 -14   6   7      117.04      160.52     26.51 o
 -12   6   7      327.21      305.37     38.19 o
 -10   6   7      103.33      114.81     19.59 o
  -8   6   7      172.77      116.25     17.58 o
  -6   6   7      266.94      255.96     24.40 o
  -4   6   7      884.09      899.44     33.16 o
  -2   6   7      318.33      297.66     21.76 o
   0   6   7     1140.48     1101.83     40.65 o
   2   6   7      220.35      215.98     28.46 o
   4   6   7      289.74      259.07     27.92 o
   6   6   7      210.69      211.57     21.89 o
   8   6   7      236.83      242.62     24.57 o
  10   6   7      123.02      105.29     17.62 o
  12   6   7      247.48      263.99     24.64 o
  14   6   7      379.94      338.33     38.78 o
  16   6   7      152.21      131.54     28.03 o
  18   6   7      305.23      289.82     32.95 o
  20   6   7      462.52      488.13     42.09 o
  22   6   7      301.63      327.85     36.16 o
 -27   7   7      765.39      787.35     69.94 o
 -25   7   7        0.13        4.54     17.10 o
 -23   7   7      830.25      871.93     44.35 o
 -21   7   7      172.45      206.79     27.66 o
 -19   7   7      613.14      642.45     62.92 o
 -17   7   7      284.81      313.91     23.74 o
 -15   7   7       47.24       63.08     21.71 o
 -13   7   7      189.16      167.19     27.93 o
 -11   7   7      127.12      128.28     25.10 o
  -9   7   7      134.95      102.41     31.46 o
  -7   7   7      118.15       94.32     20.24 o
  -5   7   7      383.19      414.15     27.79 o
  -3   7   7      185.20      224.60     22.62 o
  -1   7   7       86.71      104.94     16.79 o
   1   7   7      746.30      723.00     37.99 o
   3   7   7      281.36      300.26     27.02 o
   5   7   7      379.00      375.71     30.81 o
   7   7   7      126.31      128.66     31.14 o
   9   7   7      453.10      446.36     40.39 o
  11   7   7      166.36      139.62     22.59 o
  13   7   7      385.91      371.17     47.19 o
  15   7   7      373.29      353.59     38.36 o
  17   7   7       66.23       73.45     20.89 o
 -22   8   7       75.40       75.18     23.62 o
 -20   8   7      121.64      125.00     32.76 o
 -18   8   7       31.71       12.46     14.30 o
 -16   8   7      162.53      104.04     32.70 o
 -14   8   7      131.42       91.23     28.76 o
 -12   8   7       28.52       -4.66     23.75 o
 -10   8   7      747.44      717.16     76.24 o
  -8   8   7        9.47       15.77     12.51 o
  -6   8   7     1417.80     1453.03     89.41 o
  -4   8   7     1579.78     1695.19     62.21 o
  -2   8   7      447.52      470.88     57.90 o
   0   8   7     1992.99     2245.77    151.67 o
   2   8   7       32.67       31.41     15.85 o
   4   8   7      594.37      569.13     50.00 o
   6   8   7      111.35       74.03     23.26 o
   8   8   7      756.79      866.48     66.48 o
  10   8   7      101.42       75.85     21.72 o
  12   8   7      384.56      338.36     33.04 o
 -11   9   7      295.01      260.10     43.42 o
  -9   9   7      142.49      112.52     24.68 o
  -7   9   7      123.21      106.23     22.24 o
  -5   9   7      194.15      177.47     33.26 o
  -3   9   7      224.85      192.87     45.94 o
  -1   9   7       59.21       12.42     16.95 o
   1   9   7      543.05      551.74     42.68 o
 -40   0   8      197.50      140.65     70.19 o
 -38   0   8      228.30      324.12     88.50 o
 -36   0   8      504.59      496.49    102.73 o
 -34   0   8        0.12       -2.25     34.24 o
 -32   0   8       36.90       45.56     24.36 o
 -30   0   8     3919.97     4161.71    111.09 o
 -28   0   8      151.58      105.23     22.23 o
 -26   0   8      937.64      889.75     46.84 o
 -24   0   8     5930.42     6065.80    110.69 o
 -22   0   8        0.23       -7.21      7.21 o
 -20   0   8     1252.28     1165.47     37.68 o
 -18   0   8     4403.75     4200.51     59.61 o
 -16   0   8      214.20      205.59     11.44 o
 -14   0   8     1140.15     1147.29     23.22 o
 -12   0   8      419.53      377.65     11.74 o
 -10   0   8      961.30      999.80     16.77 o
  -8   0   8    17089.74    16355.03    139.99 o
  -6   0   8       43.78       48.79      4.91 o
  -4   0   8    25355.62    23841.80    207.58 o
  -2   0   8     1870.68     1996.61     31.06 o
   0   0   8    14062.65    13568.87    142.98 o
   2   0   8     4678.50     4737.45     56.10 o
   4   0   8     7624.16     7480.92     80.71 o
   6   0   8     1722.29     1769.04     31.44 o
   8   0   8       28.99       38.45      7.06 o
  10   0   8      200.57      199.64     26.80 o
  12   0   8      100.32       75.91     18.41 o
  14   0   8       70.60       43.86     20.82 o
  16   0   8       98.11      137.35     26.96 o
  18   0   8       11.43       12.00     14.49 o
  20   0   8      254.36      176.65     42.06 o
  22   0   8        1.12       36.26     28.30 o
  24   0   8       12.46       18.49     27.72 o
  26   0   8       14.19        3.54     32.51 o
  28   0   8       18.16        3.13     31.87 o
 -41   1   8       28.41       32.69     35.83 o
 -39   1   8      130.76       94.89     42.42 o
 -37   1   8       97.80      124.26     34.16 o
 -35   1   8       68.94       52.63     22.91 o
 -33   1   8      220.06      227.84     32.26 o
 -31   1   8      780.31      781.96     91.41 o
 -29   1   8       91.19      105.35     19.25 o
 -27   1   8     4329.86     4305.53     71.87 o
 -25   1   8      635.73      617.74     25.77 o
 -23   1   8     1351.39     1301.32     33.22 o
 -21   1   8     2000.24     1993.86     33.61 o
 -19   1   8     3090.62     2987.61     46.04 o
 -17   1   8      187.65      180.11      8.24 o
 -15   1   8     3441.90     3575.39     32.97 o
 -13   1   8     2624.32     2664.91     25.87 o
 -11   1   8     3553.98     3586.74     31.39 o
  -9   1   8     1954.76     1928.33     21.57 o
  -7   1   8      292.62      272.16      7.42 o
  -5   1   8      370.99      331.21     10.22 o
  -3   1   8     3242.06     3432.48     36.43 o
  -1   1   8     1068.85     1036.66     18.44 o
   1   1   8     2225.89     2203.35     27.98 o
   3   1   8     2660.05     2774.02     29.46 o
   5   1   8      208.52      195.44      8.04 o
   7   1   8      899.22      924.49     18.69 o
   9   1   8      303.22      314.80     16.46 o
  11   1   8      322.93      352.19     20.73 o
  13   1   8      403.43      361.96     23.84 o
  15   1   8      564.88      594.52     33.95 o
  17   1   8      118.70      159.68     22.49 o
  19   1   8      713.25      775.82     51.39 o
  21   1   8       78.74       57.59     20.54 o
  23   1   8     1260.60     1421.84     75.58 o
  25   1   8      226.81      249.44     38.06 o
  27   1   8      129.79      156.00     39.44 o
  29   1   8       52.08       53.43     31.56 o
 -40   2   8       76.59       49.62     30.50 o
 -38   2   8      785.73      792.61     64.40 o
 -36   2   8       38.63       24.72     20.50 o
 -34   2   8      910.81     1014.36     91.10 o
 -32   2   8      341.04      331.88     30.33 o
 -30   2   8     1353.56     1538.19    102.22 o
 -28   2   8      629.91      618.78     67.66 o
 -26   2   8      447.07      475.86     29.23 o
 -24   2   8      626.53      627.23     30.80 o
 -22   2   8      682.51      666.47     30.05 o
 -20   2   8      381.19      377.30     18.78 o
 -18   2   8      923.92      917.60     21.04 o
 -16   2   8     2498.62     2540.21     29.18 o
 -14   2   8       87.71       82.18      5.70 o
 -12   2   8     1136.45     1105.07     18.57 o
 -10   2   8     1954.21     1920.79     24.35 o
  -8   2   8       54.69       53.97      4.87 o
  -6   2   8     1250.95     1176.52     18.79 o
  -4   2   8      217.66      235.00      9.18 o
  -2   2   8      304.22      327.46      9.16 o
   0   2   8     1291.69     1316.82     19.33 o
   2   2   8      634.57      699.47     15.02 o
   4   2   8      751.66      749.63     17.46 o
   6   2   8      524.83      551.89     16.05 o
   8   2   8     1879.42     1924.37     31.41 o
  10   2   8      265.00      260.31     15.12 o
  12   2   8     1510.98     1486.43     36.37 o
  14   2   8      185.70      177.85     16.11 o
  16   2   8      488.38      536.44     31.06 o
  18   2   8      128.39      145.09     26.01 o
  20   2   8      373.09      363.37     39.75 o
  22   2   8      442.23      369.79     86.56 o
  24   2   8      236.26      185.24     70.19 o
  26   2   8      692.75      638.37    119.61 o
  28   2   8       40.79       32.12     34.90 o
 -39   3   8      183.43      185.75     37.61 o
 -37   3   8      173.42      118.97     30.31 o
 -35   3   8      521.68      503.41     41.79 o
 -33   3   8        4.95       -4.86     13.91 o
 -31   3   8      282.09      184.13     30.52 o
 -29   3   8      147.40      108.62     20.23 o
 -27   3   8      641.45      598.96     37.64 o
 -25   3   8      222.28      223.12     27.55 o
 -23   3   8      767.93      732.57     36.54 o
 -21   3   8      579.09      617.56     32.69 o
 -19   3   8      174.60      169.85     16.53 o
 -17   3   8     1589.20     1482.87     36.60 o
 -15   3   8     6673.67     6525.61     84.02 o
 -13   3   8       20.14       14.13      5.15 o
 -11   3   8    15410.90    14502.30    137.75 o
  -9   3   8     4606.49     4406.73     54.20 o
  -7   3   8     1705.20     1647.51     20.40 o
  -5   3   8     1969.25     1883.49     23.62 o
  -3   3   8       28.62       27.31      4.08 o
  -1   3   8      359.95      332.14     11.84 o
   1   3   8      346.23      337.45     15.34 o
   3   3   8     3283.46     3262.60     53.66 o
   5   3   8      953.20      909.47     28.51 o
   7   3   8     2660.23     2537.16     46.32 o
   9   3   8     2838.39     2682.55     52.82 o
  11   3   8       48.12       43.77     10.85 o
  13   3   8      650.12      613.09     36.41 o
  15   3   8      342.98      321.82     25.63 o
  17   3   8       81.87       63.28     16.19 o
  19   3   8      196.53      143.08     24.61 o
  21   3   8       82.07       80.24     25.04 o
  23   3   8      204.99      216.01     89.66 o
  25   3   8       42.89       65.47     37.24 o
  27   3   8       58.28       79.93     42.22 o
 -36   4   8      189.36      222.26     48.07 o
 -34   4   8     1085.02     1159.91     66.23 o
 -32   4   8      112.13      138.02     24.02 o
 -30   4   8     1115.11     1189.85     55.55 o
 -28   4   8      107.71       78.51     17.44 o
 -26   4   8      175.80      231.21     25.67 o
 -24   4   8       85.60       94.23     17.30 o
 -22   4   8      264.74      242.88     23.13 o
 -20   4   8      950.87      926.78     37.75 o
 -18   4   8      125.23      112.61     14.14 o
 -16   4   8      951.16      883.44     28.29 o
 -14   4   8     3628.08     3547.72     58.82 o
 -12   4   8     2283.80     2212.26     48.64 o
 -10   4   8     2572.42     2737.10     54.06 o
  -8   4   8     2887.95     2877.50     60.15 o
  -6   4   8      727.30      677.13     25.69 o
  -4   4   8     4209.18     4342.53     62.96 o
  -2   4   8      859.03      887.15     27.80 o
   0   4   8     2176.72     2153.04     45.40 o
   2   4   8      198.53      238.17     19.51 o
   4   4   8      724.70      761.41     32.95 o
   6   4   8      523.38      526.75     29.48 o
   8   4   8     1651.40     1611.18     47.94 o
  10   4   8      822.20      890.10     34.34 o
  12   4   8      335.97      327.46     25.33 o
  14   4   8      852.72      892.88     40.12 o
  16   4   8      319.46      333.23     29.68 o
  18   4   8       46.70       19.68     13.37 o
  20   4   8      150.43       88.02     21.70 o
  22   4   8      180.10      162.63     32.33 o
  24   4   8        5.76       -8.53     26.89 o
  26   4   8        4.58       18.16     34.49 o
 -35   5   8      201.87      125.59     30.41 o
 -33   5   8      188.61      206.49     30.63 o
 -31   5   8      466.01      500.43     51.94 o
 -29   5   8      348.09      353.73     34.91 o
 -27   5   8     1098.15     1129.85     53.01 o
 -25   5   8        2.96       16.41     15.15 o
 -23   5   8       40.82       33.37     14.06 o
 -21   5   8      246.45      275.50     22.58 o
 -19   5   8     1499.33     1526.17     55.00 o
 -17   5   8      690.69      654.54     28.98 o
 -15   5   8      330.11      341.86     26.93 o
 -13   5   8      990.02      989.35     51.52 o
 -11   5   8      740.20      634.28     36.74 o
  -9   5   8      319.54      283.96     26.32 o
  -7   5   8       29.02       30.20     10.73 o
  -5   5   8      495.13      433.52     21.58 o
  -3   5   8     1318.24     1131.65     36.34 o
  -1   5   8      440.34      432.76     25.14 o
   1   5   8       22.12       24.49     12.82 o
   3   5   8      561.00      544.47     31.42 o
   5   5   8      435.47      357.17     26.53 o
   7   5   8      123.56       94.96     15.62 o
   9   5   8      166.78      107.78     16.89 o
  11   5   8      113.64      100.48     16.56 o
  13   5   8        4.87       18.08     11.76 o
  15   5   8      330.24      381.12     32.91 o
  17   5   8       40.46       32.05     20.08 o
  19   5   8      685.69      913.38     51.44 o
  21   5   8      186.65      186.44     31.67 o
  23   5   8      292.47      327.00     59.19 o
 -32   6   8      130.90      123.92     26.36 o
 -30   6   8      426.74      414.35     59.46 o
 -28   6   8      191.90      217.44     29.50 o
 -26   6   8      318.03      301.35     32.40 o
 -24   6   8     1559.27     1618.21     66.90 o
 -22   6   8      568.90      629.11     37.49 o
 -20   6   8      221.16      190.98     21.16 o
 -18   6   8      374.74      421.86     45.70 o
 -16   6   8      224.11      238.86     31.17 o
 -14   6   8      272.05      246.76     35.43 o
 -12   6   8       96.56       89.47     20.15 o
 -10   6   8      111.46       78.39     17.43 o
  -8   6   8      467.11      481.95     36.45 o
  -6   6   8      190.70      142.28     26.09 o
  -4   6   8       43.61       21.24      9.89 o
  -2   6   8      149.24      135.64     16.51 o
   0   6   8      579.26      612.22     32.98 o
   2   6   8      188.34      164.36     21.31 o
   4   6   8      185.81      225.14     23.27 o
   6   6   8     1205.04     1255.37     48.59 o
   8   6   8        6.92        1.58     11.10 o
  10   6   8      190.21      160.84     22.24 o
  12   6   8      525.20      516.43     34.25 o
  14   6   8      335.26      309.71     30.85 o
  16   6   8      341.30      336.46     33.95 o
  18   6   8      426.34      371.57     34.61 o
  20   6   8       48.37       41.72     20.10 o
 -27   7   8      184.92      221.46     33.63 o
 -25   7   8       74.55       98.04     24.41 o
 -23   7   8       74.56       30.70     18.76 o
 -21   7   8      160.92      172.07     23.84 o
 -19   7   8       91.60       57.72     15.53 o
 -17   7   8      149.15      139.37     33.53 o
 -15   7   8      169.44      129.68     30.99 o
 -13   7   8      114.66       84.47     26.51 o
 -11   7   8      312.35      338.13    125.60 o
  -9   7   8        1.52       -2.89     13.40 o
  -7   7   8      146.59      127.34     16.67 o
  -5   7   8       62.39       30.10     11.44 o
  -3   7   8      794.99      811.45     60.92 o
  -1   7   8      417.40      363.22     27.64 o
   1   7   8      235.15      213.39     23.08 o
   3   7   8     1542.02     1636.72     66.94 o
   5   7   8      434.03      450.83     34.27 o
   7   7   8      432.71      444.72     42.90 o
   9   7   8      252.49      257.89     44.42 o
  11   7   8      118.20      124.96     21.03 o
  13   7   8      192.42      157.65     25.32 o
  15   7   8      306.11      214.16     30.02 o
 -22   8   8       11.33       19.70     17.01 o
 -20   8   8      244.10      289.54     52.52 o
 -18   8   8      107.39       93.87     37.50 o
 -16   8   8      227.19      133.74     33.63 o
 -14   8   8      442.46      384.27     61.51 o
 -12   8   8      116.56      127.26     39.63 o
 -10   8   8      351.57      347.98     48.05 o
  -8   8   8      152.96      137.82     19.54 o
  -6   8   8       32.33       37.96     14.28 o
  -4   8   8      318.75      341.98     36.42 o
  -2   8   8      199.93      203.04     25.19 o
   0   8   8      189.88      164.39     34.42 o
   2   8   8        3.34       -1.03     13.27 o
   4   8   8       97.85       64.38     19.54 o
   6   8   8      370.44      405.33     58.30 o
   8   8   8      369.73      336.78     35.85 o
  10   8   8      407.13      473.84     43.07 o
  -9   9   8        7.79       11.08     23.24 o
  -7   9   8      135.11      132.41     22.94 o
  -5   9   8       30.46       23.52     17.75 o
  -3   9   8      137.56       99.42     23.10 o
 -40   0   9      222.41      230.04     83.33 o
 -38   0   9      251.71      198.79     74.34 o
 -36   0   9        9.19       45.07     44.80 o
 -34   0   9       45.10       48.08     24.47 o
 -32   0   9      126.75       98.86     26.85 o
 -30   0   9        9.82       10.81     14.47 o
 -28   0   9      261.98      324.41     32.37 o
 -26   0   9      127.64      139.06     21.59 o
 -24   0   9     2439.09     2392.60     61.96 o
 -22   0   9       92.16       91.64     16.62 o
 -20   0   9     8838.45     8531.96    133.52 o
 -18   0   9     1664.37     1736.90     39.74 o
 -16   0   9      379.15      347.78     13.59 o
 -14   0   9     6633.87     6437.70     70.45 o
 -12   0   9     1275.91     1319.98     29.04 o
 -10   0   9      593.73      577.25     16.16 o
  -8   0   9       60.30       68.89      4.98 o
  -6   0   9        3.94       -1.56      2.55 o
  -4   0   9      664.94      705.21     14.92 o
  -2   0   9     2255.72     2425.76     34.77 o
   0   0   9       19.34       29.38      4.71 o
   2   0   9     2541.07     2775.18     40.27 o
   4   0   9      162.05      153.53     11.18 o
   6   0   9      469.86      489.11     21.76 o
   8   0   9      625.85      715.85     31.68 o
  10   0   9       65.40       61.64     17.60 o
  12   0   9       29.32       14.73     14.92 o
  14   0   9      296.14      247.17     33.14 o
  16   0   9      185.14      198.52     34.85 o
  18   0   9      134.13      159.02     31.85 o
  20   0   9        0.37        1.74     20.20 o
  22   0   9     1062.65     1084.28     95.26 o
  24   0   9       59.41       38.19     40.91 o
  26   0   9      125.23       21.51     44.93 o
  28   0   9       64.41       50.58     52.08 o
 -41   1   9       55.86       79.91     42.19 o
 -39   1   9      130.27      112.14     43.21 o
 -37   1   9       37.80       37.48     22.40 o
 -35   1   9      907.48      989.43     63.44 o
 -33   1   9       36.91       27.19     15.49 o
 -31   1   9      223.50      208.79     27.32 o
 -29   1   9      685.57      819.43     44.94 o
 -27   1   9      274.37      280.55     19.65 o
 -25   1   9      675.49      674.09     26.76 o
 -23   1   9       20.44       16.44      7.81 o
 -21   1   9     2931.70     2825.47     46.41 o
 -19   1   9     3288.97     3262.43     41.45 o
 -17   1   9     2722.83     2659.12     32.56 o
 -15   1   9     3593.58     3549.74     35.52 o
 -13   1   9      387.94      389.84      9.43 o
 -11   1   9     2073.55     2097.10     23.79 o
  -9   1   9     1057.93     1029.10     14.65 o
  -7   1   9      726.96      771.91     13.45 o
  -5   1   9      144.08      120.36      7.00 o
  -3   1   9      661.01      717.69     14.48 o
  -1   1   9     9556.41     9733.50     76.34 o
   1   1   9      514.60      558.92     13.92 o
   3   1   9     5311.55     5373.57     49.51 o
   5   1   9     4708.22     4733.48     48.75 o
   7   1   9      747.04      791.37     23.48 o
   9   1   9     1004.24      999.31     33.37 o
  11   1   9      733.13      668.96     30.52 o
  13   1   9      301.99      285.82     27.12 o
  15   1   9       58.75       47.74     16.41 o
  17   1   9        1.27       -3.78     12.11 o
  19   1   9      258.75      255.46     35.16 o
  21   1   9       46.49       49.14     22.49 o
  23   1   9       62.43       34.68     24.87 o
  25   1   9       32.86       45.04     27.64 o
  27   1   9       13.63       -5.97     23.49 o
 -40   2   9      112.10      122.91     54.43 o
 -38   2   9       44.13       20.85     22.65 o
 -36   2   9      219.94      236.99     35.65 o
 -34   2   9      184.92      176.42     30.79 o
 -32   2   9       38.21       20.31     20.23 o
 -30   2   9      128.17      119.96     19.78 o
 -28   2   9      340.27      346.02     26.59 o
 -26   2   9      565.64      595.14     31.74 o
 -24   2   9       13.82        6.19      8.91 o
 -22   2   9      573.27      584.49     28.42 o
 -20   2   9      299.50      279.59     16.74 o
 -18   2   9     1058.01     1057.66     24.35 o
 -16   2   9     3156.64     3056.97     34.19 o
 -14   2   9     2008.17     1976.50     25.71 o
 -12   2   9     2533.22     2627.58     30.97 o
 -10   2   9       33.21       25.81      4.32 o
  -8   2   9     3368.13     3305.82     37.47 o
  -6   2   9      130.94      139.99      6.03 o
  -4   2   9     1366.94     1345.22     20.42 o
  -2   2   9      345.55      322.60      9.94 o
   0   2   9      547.07      548.11     14.53 o
   2   2   9     3779.13     3715.42     42.51 o
   4   2   9      321.23      338.71     13.28 o
   6   2   9     1471.54     1500.54     29.39 o
   8   2   9     2499.77     2439.49     46.18 o
  10   2   9     1590.88     1660.07     44.11 o
  12   2   9      470.47      433.84     30.75 o
  14   2   9       90.72       64.26     16.75 o
  16   2   9     1002.92     1014.47     46.41 o
  18   2   9      367.45      380.73     40.51 o
  20   2   9       18.79       21.22     17.11 o
  22   2   9      301.72      269.52     53.22 o
  24   2   9       26.75        0.14     36.93 o
  26   2   9       72.75       96.35     43.02 o
 -39   3   9       35.88       53.96     27.44 o
 -37   3   9      321.26      333.12     43.22 o
 -35   3   9      507.95      556.79     43.27 o
 -33   3   9      354.29      307.90     32.07 o
 -31   3   9     1019.42     1096.64     52.95 o
 -29   3   9      127.46      124.76     20.78 o
 -27   3   9     1270.21     1432.31     52.36 o
 -25   3   9       78.52       66.63     19.42 o
 -23   3   9      309.14      290.26     29.48 o
 -21   3   9      281.43      309.49     22.35 o
 -19   3   9      115.87       77.65     10.91 o
 -17   3   9     3038.76     2971.67     67.87 o
 -15   3   9      476.89      455.51     20.69 o
 -13   3   9     1039.20     1044.40     23.44 o
 -11   3   9     1911.09     1933.54     30.58 o
  -9   3   9     5196.82     5062.99     56.72 o
  -7   3   9      236.02      250.59     13.39 o
  -5   3   9      163.24      187.50     11.95 o
  -3   3   9      904.25      882.38     21.29 o
  -1   3   9       85.06       59.76      6.73 o
   1   3   9      562.91      568.83     18.61 o
   3   3   9      600.09      652.66     25.28 o
   5   3   9      355.43      374.71     20.95 o
   7   3   9     1278.11     1311.93     35.65 o
   9   3   9       19.95        8.17      8.27 o
  11   3   9      670.58      693.84     33.55 o
  13   3   9      348.72      339.63     25.69 o
  15   3   9      553.45      638.30     34.70 o
  17   3   9      550.33      607.91     42.94 o
  19   3   9      911.20      938.91     75.55 o
  21   3   9      431.85      438.50     55.11 o
  23   3   9      123.05       89.15     39.95 o
  25   3   9      530.47      577.91    116.21 o
 -36   4   9      716.28      749.72     58.53 o
 -34   4   9      400.57      404.96     38.74 o
 -32   4   9     1013.18     1053.62     56.02 o
 -30   4   9      462.91      481.33     41.98 o
 -28   4   9      777.42      843.98     53.14 o
 -26   4   9      913.79      979.97     45.96 o
 -24   4   9      898.52      888.44     41.83 o
 -22   4   9      158.06      158.13     20.05 o
 -20   4   9      247.32      267.05     21.08 o
 -18   4   9     1858.58     1857.38     63.36 o
 -16   4   9      554.83      629.58     25.04 o
 -14   4   9     3217.04     3073.71     55.33 o
 -12   4   9     1020.16     1029.92     28.94 o
 -10   4   9      452.33      427.67     17.25 o
  -8   4   9     7113.22     6793.31     84.70 o
  -6   4   9      168.98      157.85     12.12 o
  -4   4   9     2524.97     2421.21     48.13 o
  -2   4   9      648.37      650.54     25.69 o
   0   4   9      534.04      573.76     25.75 o
   2   4   9     1413.77     1331.23     41.28 o
   4   4   9        0.48        3.36      7.62 o
   6   4   9     1106.11     1086.38     41.40 o
   8   4   9      908.49      955.24     35.43 o
  10   4   9      142.86      124.29     15.31 o
  12   4   9       57.99       24.35     11.76 o
  14   4   9      474.19      549.57     32.20 o
  16   4   9      114.75       75.38     18.14 o
  18   4   9      223.42      329.16     31.98 o
  20   4   9       45.19       38.45     20.04 o
  22   4   9      201.30      263.32     39.89 o
  24   4   9       48.43       27.77     36.08 o
 -35   5   9       31.47       32.90     20.14 o
 -33   5   9      249.07      249.78     32.51 o
 -31   5   9      134.63      113.00     23.23 o
 -29   5   9       69.44       57.48     18.66 o
 -27   5   9      183.97      183.00     25.31 o
 -25   5   9      455.66      456.79     34.53 o
 -23   5   9      117.90      149.18     40.07 o
 -21   5   9      644.58      658.18     42.01 o
 -19   5   9     2502.42     2578.98    115.84 o
 -17   5   9      294.78      277.38     32.69 o
 -15   5   9     1643.45     1618.13     51.16 o
 -13   5   9     2185.18     1997.84     56.35 o
 -11   5   9      497.96      534.19     35.36 o
  -9   5   9     1584.77     1511.89     52.07 o
  -7   5   9      131.64      140.17     14.57 o
  -5   5   9     1019.61     1019.12     34.42 o
  -3   5   9       49.49       46.66     12.37 o
  -1   5   9     3995.45     3965.29     77.46 o
   1   5   9      434.84      421.18     27.44 o
   3   5   9     1987.89     2047.30     74.50 o
   5   5   9     1275.16     1272.98     46.57 o
   7   5   9      329.42      251.40     24.22 o
   9   5   9      209.15      205.76     19.80 o
  11   5   9       62.96       28.69     11.16 o
  13   5   9      225.73      240.86     24.55 o
  15   5   9       23.86       40.62     17.10 o
  17   5   9      332.94      339.92     37.97 o
  19   5   9      110.29       60.95     20.21 o
  21   5   9       22.73        4.87     19.10 o
 -32   6   9      561.42      507.20     44.08 o
 -30   6   9       38.99       21.84     17.34 o
 -28   6   9      582.91      697.20     50.41 o
 -26   6   9      106.12       56.61     19.96 o
 -24   6   9      561.73      535.74     45.77 o
 -22   6   9      229.55      260.71     30.58 o
 -20   6   9      749.61      775.14     84.43 o
 -18   6   9       31.91       18.48     11.39 o
 -16   6   9     1017.82     1168.30    100.26 o
 -14   6   9      600.95      584.97     40.40 o
 -12   6   9      109.42       75.61     18.16 o
 -10   6   9      256.88      162.16     26.72 o
  -8   6   9      340.26      341.74     33.52 o
  -6   6   9      270.09      229.37     29.47 o
  -4   6   9      217.61      214.12     19.96 o
  -2   6   9      188.44      163.20     19.13 o
   0   6   9      142.91      111.30     17.27 o
   2   6   9       60.06       34.38     12.55 o
   4   6   9      608.59      587.18     36.05 o
   6   6   9      474.83      490.92     34.44 o
   8   6   9      393.38      365.48     30.83 o
  10   6   9     1438.76     1548.20     58.57 o
  12   6   9      315.57      365.11     31.10 o
  14   6   9      261.15      246.86     32.24 o
  16   6   9      433.55      416.18     37.47 o
  18   6   9      299.93      339.94     36.68 o
 -27   7   9      649.67      627.60     54.06 o
 -25   7   9      376.86      350.43     52.42 o
 -23   7   9      143.20      128.66     28.55 o
 -21   7   9      858.07      879.25     53.27 o
 -19   7   9      194.23      167.68     39.94 o
 -17   7   9      243.30      182.57     36.45 o
 -15   7   9      224.76      245.59     38.89 o
 -13   7   9      572.15      559.16     55.16 o
 -11   7   9        8.42        9.28     16.22 o
  -9   7   9      508.96      549.41     54.45 o
  -7   7   9      317.61      332.54     33.98 o
  -5   7   9       65.49       42.33     12.33 o
  -3   7   9        5.70        3.16      9.68 o
  -1   7   9      360.67      341.34     31.44 o
   1   7   9      280.19      230.64     24.08 o
   3   7   9      857.96      923.46     46.37 o
   5   7   9       95.76       92.82     19.38 o
   7   7   9      135.11      135.65     22.08 o
   9   7   9      129.25       94.97     20.82 o
  11   7   9      305.02      287.77     28.55 o
  13   7   9      156.69      140.57     24.93 o
  15   7   9      364.92      326.95     51.97 o
 -20   8   9      214.08      191.88     42.15 o
 -18   8   9       43.60       40.84     26.76 o
 -16   8   9      311.71      331.84     60.51 o
 -14   8   9       48.06       38.47     32.27 o
 -12   8   9      416.53      342.85     48.49 o
 -10   8   9      271.42      249.12     41.77 o
  -8   8   9      836.04      825.65     79.72 o
  -6   8   9       75.07       68.39     17.46 o
  -4   8   9        5.85       -2.12     12.43 o
  -2   8   9      240.91      273.35     29.59 o
   0   8   9      443.63      431.41     36.34 o
   2   8   9       21.86        9.41     14.06 o
   4   8   9      157.99      100.20     23.73 o
   6   8   9      294.75      296.32     31.27 o
   8   8   9      237.92      291.19     32.41 o
 -40   0  10      172.46      135.68     67.94 o
 -38   0  10      170.91      154.54     65.63 o
 -36   0  10      267.45      261.35     79.24 o
 -34   0  10        0.86       14.16     20.87 o
 -32   0  10       12.89       17.05     16.85 o
 -30   0  10      288.80      265.28     31.86 o
 -28   0  10      389.98      428.07     40.66 o
 -26   0  10      595.53      593.65     40.11 o
 -24   0  10     2373.68     2445.79     63.17 o
 -22   0  10       23.56       35.80     10.73 o
 -20   0  10      705.51      668.91     30.32 o
 -18   0  10       72.32       50.24      9.23 o
 -16   0  10     1092.55     1102.91     26.19 o
 -14   0  10       47.12       32.99      6.18 o
 -12   0  10     4393.35     4282.73     65.89 o
 -10   0  10     2978.24     3300.96     44.24 o
  -8   0  10      171.39      206.85     10.00 o
  -6   0  10    10230.60     9851.31     97.64 o
  -4   0  10     2911.23     2863.41     36.64 o
  -2   0  10     2227.91     2070.93     32.78 o
   0   0  10     2078.44     2162.92     36.60 o
   2   0  10    10041.73     9915.30    122.59 o
   4   0  10       76.95      109.18     12.55 o
   6   0  10     2537.82     2485.45     92.01 o
   8   0  10      361.69      399.71     50.38 o
  10   0  10       88.68      121.71     29.10 o
  12   0  10       52.14       59.21     23.25 o
  14   0  10        0.45       -3.05     14.38 o
  16   0  10      114.22      109.65     32.79 o
  18   0  10       10.81       12.56     23.07 o
  20   0  10       35.83       34.92     39.69 o
  22   0  10       47.46      -15.66     33.29 o
  24   0  10       58.01      -15.05     30.29 o
  26   0  10       12.20      -10.62     39.28 o
 -41   1  10      111.53      116.57     47.24 o
 -39   1  10       79.37      106.42     42.65 o
 -37   1  10       19.56      -10.20     18.81 o
 -35   1  10      525.62      608.29     51.73 o
 -33   1  10      233.93      214.56     30.32 o
 -31   1  10      164.58      187.49     22.82 o
 -29   1  10      695.98      702.76     38.36 o
 -27   1  10       96.04       94.12     12.25 o
 -25   1  10     1467.31     1456.33     35.05 o
 -23   1  10     2906.89     2844.19     44.81 o
 -21   1  10      410.05      410.96     16.90 o
 -19   1  10     1412.22     1397.60     24.64 o
 -17   1  10    10702.93    10139.30     97.75 o
 -15   1  10     1438.92     1339.81     20.23 o
 -13   1  10     6847.96     6599.84     57.69 o
 -11   1  10     2110.82     2099.96     24.17 o
  -9   1  10     3143.95     3152.54     31.71 o
  -7   1  10      172.84      169.90      8.24 o
  -5   1  10     1908.49     2000.96     28.11 o
  -3   1  10      578.20      572.22     15.67 o
  -1   1  10     2034.81     2093.45     28.53 o
   1   1  10     2508.52     2504.89     31.48 o
   3   1  10     1914.55     1971.35     29.79 o
   5   1  10     1384.53     1376.93     34.34 o
   7   1  10      549.48      575.83     28.20 o
   9   1  10      285.97      293.82     21.49 o
  11   1  10        2.24        4.34      9.29 o
  13   1  10      245.33      231.48     26.48 o
  15   1  10      525.45      548.37     39.78 o
  17   1  10      710.50      768.58     53.77 o
  19   1  10      188.43      238.00     38.90 o
  21   1  10     1311.25     1406.65    174.86 o
  23   1  10       28.91       18.50     25.20 o
  25   1  10      161.14      140.28     64.67 o
  27   1  10       59.09      109.25     45.48 o
 -40   2  10      240.68      169.73     47.54 o
 -38   2  10      530.55      625.12    108.36 o
 -36   2  10      714.42      685.10     56.04 o
 -34   2  10      151.79      111.27     41.72 o
 -32   2  10     3268.81     3779.36     91.47 o
 -30   2  10      138.04       97.87     18.01 o
 -28   2  10      989.41     1009.28     40.92 o
 -26   2  10       63.03       56.07     12.70 o
 -24   2  10     1675.90     1695.13     47.10 o
 -22   2  10      849.52      845.62     32.78 o
 -20   2  10     3059.38     3009.82     66.05 o
 -18   2  10     3215.59     3111.42     45.37 o
 -16   2  10      965.09      920.96     20.95 o
 -14   2  10     6300.85     6117.36     65.40 o
 -12   2  10      626.91      577.38     13.17 o
 -10   2  10      172.39      180.17      7.73 o
  -8   2  10       77.39       72.41      5.93 o
  -6   2  10     2605.83     2499.86     28.87 o
  -4   2  10     1137.05     1102.26     19.86 o
  -2   2  10      195.13      179.05      9.22 o
   0   2  10      399.12      429.62     14.69 o
   2   2  10     3337.11     3397.48     45.93 o
   4   2  10     1232.05     1294.06     27.17 o
   6   2  10      497.96      513.04     22.66 o
   8   2  10     1367.74     1397.07     38.06 o
  10   2  10     1930.64     2013.09     51.61 o
  12   2  10      387.89      412.54     27.78 o
  14   2  10      685.83      775.65     51.69 o
  16   2  10      211.79      219.55     28.07 o
  18   2  10      832.15      907.25     71.97 o
  20   2  10       48.83       36.71     19.81 o
  22   2  10      666.69      722.17    229.63 o
  24   2  10      452.02      365.85     93.40 o
  26   2  10      101.41       36.69     47.79 o
 -39   3  10      174.26      182.15     35.88 o
 -37   3  10       81.47       79.91     26.84 o
 -35   3  10      291.98      320.29     32.87 o
 -33   3  10      807.94      953.72     63.04 o
 -31   3  10      315.62      248.99     27.85 o
 -29   3  10      319.21      412.48     49.16 o
 -27   3  10     1147.44     1181.09     49.07 o
 -25   3  10      236.23      224.95     21.34 o
 -23   3  10     1184.96     1163.07     39.96 o
 -21   3  10     1467.29     1518.94     47.34 o
 -19   3  10     1022.22      980.60     32.13 o
 -17   3  10     1956.38     2010.07     44.56 o
 -15   3  10      145.08      140.13     12.88 o
 -13   3  10     2552.51     2609.71     40.68 o
 -11   3  10      965.59      890.52     22.19 o
  -9   3  10      519.08      540.61     16.64 o
  -7   3  10     3518.58     3379.11     51.50 o
  -5   3  10     2646.02     2536.61     41.57 o
  -3   3  10      877.79      812.51     24.55 o
  -1   3  10     5526.35     5300.04     73.90 o
   1   3  10     2623.59     2548.35     46.44 o
   3   3  10      266.08      279.08     23.04 o
   5   3  10     2727.33     2664.75     52.98 o
   7   3  10      193.20      167.84     15.89 o
   9   3  10      501.95      457.21     27.97 o
  11   3  10      336.76      342.45     25.66 o
  13   3  10      517.89      584.11     33.50 o
  15   3  10       97.94      151.92     22.27 o
  17   3  10      326.77      331.40     39.56 o
  19   3  10      238.40      255.06     42.08 o
  21   3  10       87.88      140.91     35.29 o
  23   3  10       22.19       26.33     31.36 o
  25   3  10       88.42       93.47     43.31 o
 -36   4  10       15.29        6.28     16.39 o
 -34   4  10      140.04      152.03     33.66 o
 -32   4  10      126.47      106.60     29.50 o
 -30   4  10      290.18      195.08     37.12 o
 -28   4  10       38.32       39.63     15.50 o
 -26   4  10      393.04      429.11     44.99 o
 -24   4  10      271.99      263.08     27.98 o
 -22   4  10       42.66       31.93     16.22 o
 -20   4  10       97.07       92.76     14.35 o
 -18   4  10      204.37      219.13     17.96 o
 -16   4  10     1680.31     1754.88     42.09 o
 -14   4  10      270.63      283.22     23.94 o
 -12   4  10     1147.32     1160.18     26.95 o
 -10   4  10     2515.40     2621.18     64.55 o
  -8   4  10      791.48      742.85     29.73 o
  -6   4  10      681.53      616.41     25.09 o
  -4   4  10      258.84      235.51     17.31 o
  -2   4  10      989.04      935.15     35.14 o
   0   4  10      439.31      480.02     26.05 o
   2   4  10     2505.42     2564.36     56.89 o
   4   4  10       74.32       55.33     11.56 o
   6   4  10      746.61      795.54     35.61 o
   8   4  10       95.67       89.79     13.65 o
  10   4  10      225.98      232.11     21.78 o
  12   4  10      107.25       87.04     15.96 o
  14   4  10       85.89       42.01     13.94 o
  16   4  10      114.28       82.86     19.33 o
  18   4  10      172.52      123.07     28.83 o
  20   4  10       74.20       45.67     25.47 o
  22   4  10        3.32       -0.18     24.69 o
 -35   5  10      453.58      495.03    122.29 o
 -33   5  10      365.76      343.28     41.77 o
 -31   5  10      861.85      949.43     88.79 o
 -29   5  10     1029.74     1125.31    121.88 o
 -27   5  10      292.14      322.01     35.14 o
 -25   5  10     1871.16     2015.30     70.86 o
 -23   5  10      144.70      122.86     21.11 o
 -21   5  10      344.15      364.40     29.45 o
 -19   5  10      101.71       68.87     18.69 o
 -17   5  10      376.26      392.67     27.97 o
 -15   5  10      170.88      117.13     14.96 o
 -13   5  10      574.75      566.50     22.47 o
 -11   5  10      303.47      320.23     18.53 o
  -9   5  10      272.82      255.14     17.19 o
  -7   5  10     1310.52     1182.31     38.13 o
  -5   5  10      344.95      370.20     31.47 o
  -3   5  10      635.74      616.82     30.87 o
  -1   5  10      114.28      101.04     17.69 o
   1   5  10      624.94      608.79     33.51 o
   3   5  10      927.65      917.82     41.15 o
   5   5  10     1215.23     1238.85     44.62 o
   7   5  10     1102.32     1075.40     44.13 o
   9   5  10       28.56       26.05     10.91 o
  11   5  10     1138.01     1301.06     60.61 o
  13   5  10      115.36       86.01     18.16 o
  15   5  10      452.24      499.52     64.01 o
  17   5  10      636.44      789.21     54.45 o
  19   5  10      198.26      197.09     29.23 o
  21   5  10      891.23     1102.31    136.65 o
 -32   6  10      114.10      118.50     31.44 o
 -30   6  10       32.34       18.57     19.46 o
 -28   6  10      344.12      321.48     36.09 o
 -26   6  10       44.09       27.43     17.22 o
 -24   6  10      213.67      256.55     44.71 o
 -22   6  10      639.74      682.65     43.16 o
 -20   6  10      212.00      214.66     25.69 o
 -18   6  10      423.66      422.26     38.01 o
 -16   6  10      486.35      501.88     39.64 o
 -14   6  10      611.76      639.11     39.73 o
 -12   6  10      634.06      575.19     37.31 o
 -10   6  10      249.44      246.61     29.72 o
  -8   6  10      269.47      237.63     29.31 o
  -6   6  10      993.27      966.04     55.59 o
  -4   6  10       23.39       17.00     10.45 o
  -2   6  10      380.67      427.22     29.03 o
   0   6  10       19.78       18.66     11.56 o
   2   6  10     1014.20     1101.74     57.24 o
   4   6  10      163.77      170.84     21.71 o
   6   6  10      479.88      457.37     34.60 o
   8   6  10      590.39      581.84     37.06 o
  10   6  10      369.72      328.69     27.20 o
  12   6  10      496.39      526.90     37.63 o
  14   6  10      131.32      160.31     25.74 o
  16   6  10      359.11      341.86     33.84 o
  18   6  10      242.51      260.74     33.64 o
 -27   7  10      124.01      104.78     25.21 o
 -25   7  10       82.65       54.88     21.90 o
 -23   7  10      127.52      107.66     23.54 o
 -21   7  10       56.20       31.83     23.96 o
 -19   7  10      426.66      420.69     52.92 o
 -17   7  10      405.09      431.14     63.17 o
 -15   7  10       14.41       13.57     18.18 o
 -13   7  10       76.52       41.70     20.41 o
 -11   7  10      190.93      195.38     31.17 o
  -9   7  10      140.59      133.35     16.81 o
  -7   7  10       59.16       65.82     14.09 o
  -5   7  10      959.96      962.47     46.48 o
  -3   7  10      294.10      294.63     26.44 o
  -1   7  10      229.76      238.97     26.09 o
   1   7  10      488.47      465.27     34.81 o
   3   7  10       39.12       23.04     14.33 o
   5   7  10       88.69       51.84     17.46 o
   7   7  10      163.25      123.47     21.87 o
   9   7  10       49.02       50.33     15.43 o
  11   7  10       62.15       55.69     17.73 o
  13   7  10      327.10      256.31     31.68 o
 -20   8  10      115.99      113.32     56.01 o
 -18   8  10      356.65      284.72     48.23 o
 -16   8  10      121.87       81.48     31.49 o
 -14   8  10      250.04      237.49     44.84 o
 -12   8  10      159.45      106.05     32.28 o
 -10   8  10       51.73       46.97     26.83 o
  -8   8  10      369.01      408.07     58.54 o
  -6   8  10        8.61        4.67     13.59 o
  -4   8  10       19.69       14.96     14.47 o
  -2   8  10      101.45       95.33     19.48 o
   0   8  10      108.85       81.16     20.83 o
   2   8  10        3.56       14.47     15.13 o
   4   8  10        2.60       13.71     15.30 o
   6   8  10       59.64       51.31     19.12 o
 -40   0  11       64.50       57.05     56.50 o
 -38   0  11      227.16      319.42     86.39 o
 -36   0  11       69.72       72.85     36.75 o
 -34   0  11       74.48       75.78     26.45 o
 -32   0  11      217.43      219.99     31.94 o
 -30   0  11      671.86      628.92     46.33 o
 -28   0  11      133.71      147.39     24.53 o
 -26   0  11      411.63      513.54     38.22 o
 -24   0  11      207.88      177.44     22.70 o
 -22   0  11      422.61      388.13     23.77 o
 -20   0  11     1336.81     1256.60     36.48 o
 -18   0  11     2975.70     2953.36    100.46 o
 -16   0  11      162.39      191.61     16.79 o
 -14   0  11     1019.49      920.28     27.53 o
 -12   0  11      418.85      491.69     25.10 o
 -10   0  11        5.52        5.07      4.51 o
  -8   0  11       20.14       18.06      3.41 o
  -6   0  11     1464.58     1317.66     25.21 o
  -4   0  11       16.89        7.77      4.05 o
  -2   0  11      972.72      965.33     24.06 o
   0   0  11        1.40        8.04      5.35 o
   2   0  11       38.13       50.86      8.77 o
   4   0  11       46.66       32.43     11.89 o
   6   0  11      141.63      107.69     18.25 o
   8   0  11       35.72       16.72     16.88 o
  10   0  11       40.00       62.51     23.29 o
  12   0  11       74.23       55.69     25.38 o
  14   0  11      196.04      222.98     44.19 o
  16   0  11      273.35      293.13     51.43 o
  18   0  11      491.61      582.09     82.88 o
  20   0  11      570.78      549.25    107.09 o
  22   0  11        0.12       36.35     45.27 o
  24   0  11      592.70      656.82    128.94 o
  26   0  11       43.20       25.60     45.95 o
 -41   1  11      232.17      198.87     52.91 o
 -39   1  11      275.62      219.78     37.52 o
 -37   1  11      151.18      174.67     35.38 o
 -35   1  11      687.62      702.08     54.84 o
 -33   1  11      235.22      283.46     31.81 o
 -31   1  11      311.36      348.55     29.87 o
 -29   1  11      523.55      574.69     35.73 o
 -27   1  11      588.65      579.77     24.64 o
 -25   1  11       86.27      108.23     12.43 o
 -23   1  11      477.43      505.43     22.08 o
 -21   1  11     2212.71     2096.65     38.44 o
 -19   1  11      617.80      614.84     21.27 o
 -17   1  11      395.85      378.53     13.93 o
 -15   1  11     4099.71     3955.04     47.38 o
 -13   1  11      171.44      161.15      9.06 o
 -11   1  11     1624.04     1560.23     24.56 o
  -9   1  11      902.98      874.50     21.07 o
  -7   1  11      438.35      401.80     11.75 o
  -5   1  11     1816.18     1743.70     24.90 o
  -3   1  11     5857.31     5811.15     60.70 o
  -1   1  11     2195.65     2077.14     30.45 o
   1   1  11     4396.48     4484.04     52.89 o
   3   1  11      497.41      562.11     23.76 o
   5   1  11     1137.96     1113.11     47.44 o
   7   1  11      640.88      645.39     32.95 o
   9   1  11      137.36      166.32     19.88 o
  11   1  11      576.88      633.21     54.61 o
  13   1  11      349.81      357.60     42.42 o
  15   1  11      641.20      685.53     52.01 o
  17   1  11       70.20       84.40     23.53 o
  19   1  11      221.09      235.30     70.28 o
  21   1  11      221.49      157.13     43.95 o
  23   1  11       10.44       21.83     29.30 o
  25   1  11       10.81       13.36     32.11 o
 -40   2  11       41.18       52.52     27.76 o
 -38   2  11      395.76      402.83     54.27 o
 -36   2  11        2.79       -0.98     18.54 o
 -34   2  11       39.77       34.04     19.11 o
 -32   2  11       71.40       72.04     17.96 o
 -30   2  11       92.84       69.72     14.17 o
 -28   2  11      275.35      268.75     22.12 o
 -26   2  11      107.21      106.17     14.60 o
 -24   2  11        2.76        7.20      8.41 o
 -22   2  11     2115.87     1957.43     70.22 o
 -20   2  11      830.66      753.51     29.62 o
 -18   2  11     1737.62     1692.43     37.49 o
 -16   2  11     3458.88     3273.35     51.08 o
 -14   2  11     1900.42     1945.44     32.96 o
 -12   2  11     8730.80     8396.74     83.72 o
 -10   2  11      824.32      876.45     17.89 o
  -8   2  11      444.05      467.66     14.79 o
  -6   2  11     2046.30     2090.83     31.04 o
  -4   2  11     1845.69     1832.50     40.41 o
  -2   2  11      560.10      569.31     21.45 o
   0   2  11      649.85      637.42     23.72 o
   2   2  11     2318.17     2342.93     42.44 o
   4   2  11     4582.56     4565.25     79.51 o
   6   2  11      395.66      385.78     32.76 o
   8   2  11     2903.87     2885.72     68.70 o
  10   2  11      437.03      345.27     40.66 o
  12   2  11     1203.17     1286.59     63.32 o
  14   2  11      115.35      104.26     23.47 o
  16   2  11      143.95      171.11     29.82 o
  18   2  11      504.31      517.66     59.69 o
  20   2  11      372.53      398.99     63.70 o
  22   2  11       40.91      100.89     56.91 o
  24   2  11      178.90       87.82     57.80 o
 -39   3  11      284.27      274.66     40.44 o
 -37   3  11      342.17      292.13     41.99 o
 -35   3  11      355.42      415.27     54.81 o
 -33   3  11     1118.56     1210.53     67.32 o
 -31   3  11       43.50       42.12     15.76 o
 -29   3  11      240.58      236.66     29.28 o
 -27   3  11      589.74      643.14     43.58 o
 -25   3  11      136.31      100.69     17.58 o
 -23   3  11      494.22      505.24     32.03 o
 -21   3  11      518.48      602.33     32.86 o
 -19   3  11      737.35      774.52     27.17 o
 -17   3  11      959.64      946.27     28.67 o
 -15   3  11     2935.44     2808.44     53.55 o
 -13   3  11      259.54      284.42     15.60 o
 -11   3  11      310.96      318.00     15.67 o
  -9   3  11     1125.64     1152.00     30.23 o
  -7   3  11      449.02      447.32     20.92 o
  -5   3  11     2230.49     2313.20     45.02 o
  -3   3  11      105.81       86.53     13.77 o
  -1   3  11     1000.52     1036.52     34.29 o
   1   3  11      169.42      190.31     17.19 o
   3   3  11      147.84      120.11     14.47 o
   5   3  11      497.05      420.82     27.03 o
   7   3  11     1600.23     1604.96     45.97 o
   9   3  11       97.95       88.16     15.26 o
  11   3  11      397.35      458.95     33.60 o
  13   3  11      807.96      768.43     42.63 o
  15   3  11      671.31      735.60     43.66 o
  17   3  11      424.02      501.71     47.95 o
  19   3  11       83.74       52.21     26.50 o
  21   3  11      286.19      350.34     64.98 o
  23   3  11       92.35      148.48     73.66 o
 -36   4  11       41.91       39.27     21.48 o
 -34   4  11       85.80       79.91     23.65 o
 -32   4  11      416.66      420.74     59.94 o
 -30   4  11       85.97       58.13     30.44 o
 -28   4  11      503.28      506.42     40.79 o
 -26   4  11      461.26      409.89     38.21 o
 -24   4  11      435.78      468.72     32.88 o
 -22   4  11      995.75     1019.88     43.81 o
 -20   4  11      304.65      324.60     22.34 o
 -18   4  11     1551.60     1563.92     50.23 o
 -16   4  11      425.85      481.53     22.48 o
 -14   4  11     3101.52     3162.89     51.68 o
 -12   4  11      804.71      805.52     37.03 o
 -10   4  11      550.87      539.62     23.23 o
  -8   4  11      102.53      106.29     12.29 o
  -6   4  11       79.08       75.14     11.79 o
  -4   4  11     2993.60     2913.28     59.01 o
  -2   4  11     1354.85     1287.72     39.01 o
   0   4  11      262.89      287.24     29.62 o
   2   4  11     1290.51     1255.06     41.32 o
   4   4  11     1624.91     1636.92     50.22 o
   6   4  11      335.19      351.99     35.96 o
   8   4  11      196.93      195.06     19.42 o
  10   4  11      206.58      176.29     23.49 o
  12   4  11       59.31       74.29     15.58 o
  14   4  11      114.40      112.62     21.32 o
  16   4  11       48.12       52.73     20.42 o
  18   4  11      426.54      462.22     51.05 o
  20   4  11      158.56      262.38     47.45 o
  22   4  11      202.20      197.12     46.51 o
 -35   5  11       66.87       72.20     24.99 o
 -33   5  11      197.31      175.38     31.65 o
 -31   5  11      270.23      267.40     35.41 o
 -29   5  11      309.40      340.74     50.94 o
 -27   5  11      156.11      159.33     26.09 o
 -25   5  11      117.48      153.95     24.41 o
 -23   5  11     1000.56     1074.74     50.23 o
 -21   5  11       45.08       40.84     17.39 o
 -19   5  11      316.12      299.33     21.62 o
 -17   5  11      136.91      109.40     13.98 o
 -15   5  11      182.01      165.40     12.96 o
 -13   5  11      453.26      511.42     20.15 o
 -11   5  11      405.08      406.26     27.63 o
  -9   5  11     1232.56     1309.76     41.37 o
  -7   5  11      190.11      179.87     17.88 o
  -5   5  11     2593.21     2560.66     66.81 o
  -3   5  11     1361.09     1383.56     44.50 o
  -1   5  11      614.60      604.15     33.07 o
   1   5  11     1812.54     1810.04     56.16 o
   3   5  11       69.42       32.67     11.90 o
   5   5  11     1069.41     1110.16     49.10 o
   7   5  11       43.21       30.50     11.95 o
   9   5  11      367.45      336.75     26.63 o
  11   5  11        2.38       14.08     12.78 o
  13   5  11      278.28      267.73     27.02 o
  15   5  11      347.18      340.85     33.92 o
  17   5  11      132.60      107.54     25.56 o
  19   5  11       56.43       11.54     24.41 o
 -30   6  11      484.82      511.84     45.97 o
 -28   6  11      886.59     1050.35     59.73 o
 -26   6  11      427.74      445.20     38.93 o
 -24   6  11      156.23      130.75     22.86 o
 -22   6  11     1819.24     1858.84    131.86 o
 -20   6  11      619.10      561.14     37.41 o
 -18   6  11      153.04      118.45     27.17 o
 -16   6  11      241.70      264.78     19.03 o
 -14   6  11       47.02       40.84      8.93 o
 -12   6  11       90.41       87.15     13.48 o
 -10   6  11      410.95      395.68     24.66 o
  -8   6  11       20.05       14.80      9.80 o
  -6   6  11       61.19       50.01     12.72 o
  -4   6  11      327.63      358.16     26.90 o
  -2   6  11      367.97      332.29     27.53 o
   0   6  11      381.22      314.91     27.58 o
   2   6  11       11.06        4.09     11.80 o
   4   6  11      162.47      130.26     19.30 o
   6   6  11      400.10      346.69     30.96 o
   8   6  11       69.35       55.31     14.91 o
  10   6  11       81.80       46.47     14.96 o
  12   6  11       41.45       30.57     16.45 o
  14   6  11      334.44      312.33     34.59 o
  16   6  11       72.06       50.10     21.80 o
 -27   7  11       97.64       75.56     22.86 o
 -25   7  11      819.79      854.85     55.05 o
 -23   7  11      121.70       89.32     21.66 o
 -21   7  11      744.59      797.32     45.44 o
 -19   7  11      356.54      372.63     83.33 o
 -17   7  11       77.86       47.88     22.54 o
 -15   7  11      304.59      341.27     47.00 o
 -13   7  11       13.74       15.09     16.67 o
 -11   7  11      107.48       74.27     21.44 o
  -9   7  11       77.00       64.74     13.83 o
  -7   7  11       11.33       14.12     11.76 o
  -5   7  11      284.89      312.97     27.31 o
  -3   7  11      704.02      752.68     51.99 o
  -1   7  11      325.11      319.73     29.22 o
   1   7  11      505.60      497.51     36.93 o
   3   7  11      409.19      421.90     35.03 o
   5   7  11        3.91        8.12     12.85 o
   7   7  11      111.92      123.72     21.52 o
   9   7  11       96.65       72.12     18.23 o
  11   7  11      223.55      158.02     24.09 o
 -20   8  11      164.18       88.25     44.93 o
 -18   8  11       75.84       54.00     35.58 o
 -16   8  11      623.73      732.68     70.73 o
 -14   8  11      236.50      167.96     70.40 o
 -12   8  11      207.68      119.86     46.50 o
 -10   8  11      781.90      820.06     59.76 o
  -8   8  11       72.93       81.09     18.92 o
  -6   8  11      547.92      599.74     43.23 o
  -4   8  11      112.39      131.97     24.01 o
  -2   8  11      668.79      742.93     50.24 o
   0   8  11       18.24       26.48     16.10 o
   2   8  11      441.40      473.34     44.02 o
   4   8  11      243.75      168.38     24.55 o
 -40   0  12      127.34       72.71     56.78 o
 -38   0  12       90.98       40.31     35.66 o
 -36   0  12        1.49        1.48     28.59 o
 -34   0  12       46.38       39.02     22.25 o
 -32   0  12       47.20       62.68     21.16 o
 -30   0  12        0.01       -4.40     14.41 o
 -28   0  12        2.24       23.62     14.86 o
 -26   0  12      255.01      207.04     31.90 o
 -24   0  12      581.89      572.06     38.25 o
 -22   0  12        1.11        7.29      8.73 o
 -20   0  12     4235.28     4123.37    188.42 o
 -18   0  12      799.23      768.40     36.85 o
 -16   0  12      537.31      463.00     32.17 o
 -14   0  12     3992.09     3901.64     62.54 o
 -12   0  12       17.99       24.12      6.39 o
 -10   0  12      378.08      352.41     15.61 o
  -8   0  12       89.64      110.87      9.98 o
  -6   0  12     7901.26     7692.37     95.42 o
  -4   0  12       49.35       56.52      8.01 o
  -2   0  12    14760.79    13903.68    174.65 o
   0   0  12     5380.56     5541.69     87.48 o
   2   0  12     4528.44     4558.58     89.44 o
   4   0  12     4874.92     5194.87     98.86 o
   6   0  12        2.44       -5.76     12.47 o
   8   0  12      812.65      821.57     72.04 o
  10   0  12       64.94       32.10     24.58 o
  12   0  12       21.37       15.53     21.32 o
  14   0  12      133.85       37.42     60.90 o
  16   0  12       58.83       66.27     30.21 o
  18   0  12        0.16        7.78     25.19 o
  20   0  12       49.85       53.37     46.70 o
  22   0  12       75.60       88.16     56.23 o
  24   0  12       11.01       19.20     44.66 o
 -41   1  12      355.15      333.09     66.82 o
 -39   1  12      349.73      341.49     44.47 o
 -37   1  12      477.39      466.73     48.39 o
 -35   1  12      145.04       95.38     23.16 o
 -33   1  12      929.69      990.22     53.54 o
 -31   1  12      213.98      202.82     27.83 o
 -29   1  12       84.40       86.30     17.06 o
 -27   1  12      736.21      783.21     29.24 o
 -25   1  12     1155.88     1171.43     33.61 o
 -23   1  12      507.93      492.61     23.24 o
 -21   1  12     1922.17     1819.66     39.98 o
 -19   1  12      701.97      747.69     23.50 o
 -17   1  12      130.83       64.29     11.90 o
 -15   1  12      699.57      643.14     17.57 o
 -13   1  12     2265.05     2240.65     34.06 o
 -11   1  12      507.04      489.31     15.72 o
  -9   1  12     7161.03     6866.91     73.60 o
  -7   1  12     1592.83     1657.22     26.90 o
  -5   1  12     1160.40     1127.85     21.78 o
  -3   1  12     4817.55     4806.41     71.52 o
  -1   1  12     1242.57     1292.64     26.93 o
   1   1  12      200.51      214.71     16.31 o
   3   1  12      222.81      224.25     20.37 o
   5   1  12     1562.67     1557.72     47.21 o
   7   1  12      446.11      483.01     30.99 o
   9   1  12     1716.35     1735.40     68.76 o
  11   1  12      625.83      632.11     48.61 o
  13   1  12      977.05     1012.98     61.22 o
  15   1  12      547.39      491.93     47.56 o
  17   1  12     1242.23     1207.94     79.29 o
  19   1  12      443.90      389.73     67.25 o
  21   1  12      176.49      199.99     50.96 o
  23   1  12      209.42      203.61     55.35 o
 -40   2  12      389.82      420.54     50.68 o
 -38   2  12      219.07      181.98     37.92 o
 -36   2  12     1418.19     1639.94    129.49 o
 -34   2  12      146.32      130.38     26.61 o
 -32   2  12      763.18      913.28     58.18 o
 -30   2  12     1320.64     1324.81     61.63 o
 -28   2  12     1552.49     1653.32     51.74 o
 -26   2  12      417.30      450.41     32.53 o
 -24   2  12        6.84        6.27      9.05 o
 -22   2  12     1148.25     1162.25     38.41 o
 -20   2  12      234.72      202.32     18.32 o
 -18   2  12      999.38      913.20     27.83 o
 -16   2  12      802.61      766.34     25.61 o
 -14   2  12      114.79       81.48     11.28 o
 -12   2  12      484.07      513.54     25.76 o
 -10   2  12     4528.22     4529.71     59.97 o
  -8   2  12       67.38       67.56      8.20 o
  -6   2  12      124.57      139.66     11.21 o
  -4   2  12      314.51      323.44     20.05 o
  -2   2  12     2793.28     2594.86     64.09 o
   0   2  12       14.26       14.63      8.10 o
   2   2  12      437.82      420.22     27.48 o
   4   2  12     1247.98     1278.35     43.88 o
   6   2  12      163.23      160.36     24.87 o
   8   2  12      109.83       79.02     15.52 o
  10   2  12      254.94      237.53     25.13 o
  12   2  12       83.31       64.84     18.10 o
  14   2  12     1152.80     1186.12     67.82 o
  16   2  12      628.69      655.71     55.43 o
  18   2  12      148.27      157.44     37.76 o
  20   2  12      724.75      668.01     83.15 o
  22   2  12       95.54       32.54     51.26 o
 -39   3  12      168.22      125.26     37.10 o
 -37   3  12       58.40       10.89     22.82 o
 -35   3  12      116.59       89.91     23.21 o
 -33   3  12      631.02      630.95     47.14 o
 -31   3  12       64.06       33.29     23.32 o
 -29   3  12      484.84      441.52     34.65 o
 -27   3  12      270.23      250.59     23.51 o
 -25   3  12       87.17       66.74     13.69 o
 -23   3  12      174.44      153.68     17.39 o
 -21   3  12      170.23      190.02     17.66 o
 -19   3  12      135.40      118.82     13.02 o
 -17   3  12     1857.44     1837.79     47.46 o
 -15   3  12      301.27      321.60     19.81 o
 -13   3  12     1185.06     1245.45     32.73 o
 -11   3  12     1175.41     1212.97     34.28 o
  -9   3  12     4812.58     4818.96     77.76 o
  -7   3  12      640.46      689.36     25.94 o
  -5   3  12     1166.49     1130.59     34.55 o
  -3   3  12     1905.35     2044.15     52.99 o
  -1   3  12      518.79      439.39     45.22 o
   1   3  12     1894.01     1857.37     47.46 o
   3   3  12      411.04      445.25     29.65 o
   5   3  12      546.75      524.15     36.67 o
   7   3  12      365.31      384.80     32.87 o
   9   3  12      472.25      473.75     37.76 o
  11   3  12      555.64      582.38     42.34 o
  13   3  12      267.11      290.68     31.71 o
  15   3  12      372.23      337.07     56.33 o
  17   3  12      244.95      164.83     46.87 o
  19   3  12       23.37       49.66     32.50 o
  21   3  12       73.40       25.79     35.06 o
 -36   4  12      414.11      407.59     47.71 o
 -34   4  12      424.80      284.18     34.52 o
 -32   4  12       46.99       26.52     16.32 o
 -30   4  12      284.61      266.64     32.54 o
 -28   4  12       71.23       48.96     17.81 o
 -26   4  12       59.96       60.59     23.46 o
 -24   4  12      268.40      252.78     25.52 o
 -22   4  12      327.57      313.99     22.64 o
 -20   4  12      530.71      556.98     25.99 o
 -18   4  12      326.31      336.62     21.30 o
 -16   4  12     1905.80     2006.72     54.00 o
 -14   4  12     1267.06     1343.40     35.05 o
 -12   4  12      425.57      389.35     20.50 o
 -10   4  12     1109.76     1188.96     48.76 o
  -8   4  12       11.19        4.16      7.09 o
  -6   4  12     2291.83     2311.66     52.42 o
  -4   4  12      183.70      194.88     18.44 o
  -2   4  12     1599.84     1607.01     44.80 o
   0   4  12     1142.85     1171.58     40.88 o
   2   4  12      688.74      693.82     34.28 o
   4   4  12      701.63      715.66     35.96 o
   6   4  12      424.09      426.67     27.34 o
   8   4  12      404.89      430.17     30.78 o
  10   4  12      259.51      245.72     37.02 o
  12   4  12      150.60      145.05     22.78 o
  14   4  12      218.16      282.65     38.69 o
  16   4  12       75.36       62.24     23.77 o
  18   4  12      248.33      236.36     44.08 o
  20   4  12      156.46      106.03     43.53 o
 -35   5  12       41.91       60.84     28.09 o
 -33   5  12      254.36      268.58     43.28 o
 -31   5  12      182.35      179.75     29.50 o
 -29   5  12      569.18      667.42     48.76 o
 -27   5  12        0.95       12.67     13.46 o
 -25   5  12     1041.18     1037.02     52.41 o
 -23   5  12      766.89      817.29     44.81 o
 -21   5  12      987.50     1064.21     40.33 o
 -19   5  12     2118.15     2295.99     49.48 o
 -17   5  12       55.30       51.40     10.74 o
 -15   5  12      569.85      590.04     23.71 o
 -13   5  12      400.20      389.87     22.33 o
 -11   5  12       11.53       13.26      8.12 o
  -9   5  12        4.12        5.41      7.91 o
  -7   5  12     1674.53     1668.52     49.68 o
  -5   5  12       64.09       57.20     12.43 o
  -3   5  12      115.37       60.65     17.67 o
  -1   5  12      446.49      447.67     39.05 o
   1   5  12      234.68      202.75     21.45 o
   3   5  12      259.46      248.77     23.47 o
   5   5  12       73.41       44.45     13.95 o
   7   5  12      460.96      426.71     29.91 o
   9   5  12      173.23      124.02     23.75 o
  11   5  12       84.65       55.75     16.35 o
  13   5  12      294.84      245.58     29.30 o
  15   5  12      442.11      425.97     52.60 o
  17   5  12      155.33      166.56     30.94 o
 -30   6  12       68.59       36.35     21.38 o
 -28   6  12      123.20       66.18     21.64 o
 -26   6  12     1400.02     1443.31     63.99 o
 -24   6  12       10.24        8.37     14.91 o
 -22   6  12      483.59      415.38     34.72 o
 -20   6  12     1021.65     1107.52     71.16 o
 -18   6  12       77.16       68.88     15.65 o
 -16   6  12      300.62      314.41     21.44 o
 -14   6  12      384.33      450.96     24.38 o
 -12   6  12       81.46       64.27     14.87 o
 -10   6  12       35.11       28.08     11.31 o
  -8   6  12      105.72       62.63     18.31 o
  -6   6  12      174.86      176.59     20.70 o
  -4   6  12       41.64       26.88     11.92 o
  -2   6  12     1302.43     1335.37     48.36 o
   0   6  12      856.24      785.66     40.02 o
   2   6  12       15.32        7.51     11.47 o
   4   6  12     1116.61     1220.91     57.26 o
   6   6  12      122.93       87.74     17.77 o
   8   6  12       66.91       66.76     17.27 o
  10   6  12       29.10       41.35     17.02 o
  12   6  12      188.42      162.34     25.39 o
  14   6  12       68.48       62.56     21.55 o
 -25   7  12      111.25       88.71     22.79 o
 -23   7  12      303.44      275.92     35.26 o
 -21   7  12      454.09      562.03     39.18 o
 -19   7  12      162.15      182.52     35.27 o
 -17   7  12      824.50      879.35    109.70 o
 -15   7  12      257.03      287.26     35.01 o
 -13   7  12      207.98      232.68     20.49 o
 -11   7  12      400.14      453.09     30.76 o
  -9   7  12       46.82       43.84     14.35 o
  -7   7  12      419.46      414.15     42.41 o
  -5   7  12       21.22        8.26     12.62 o
  -3   7  12      339.51      344.08     35.15 o
  -1   7  12      210.28      238.83     25.72 o
   1   7  12      511.02      526.53     43.63 o
   3   7  12      111.44      120.87     20.38 o
   5   7  12       50.25       22.21     17.49 o
   7   7  12      480.75      450.62     33.19 o
   9   7  12       10.34       11.81     14.08 o
 -18   8  12      491.81      554.83    130.71 o
 -16   8  12      231.15      247.19     50.77 o
 -14   8  12       63.73       42.02     29.39 o
 -12   8  12      407.47      306.36     47.87 o
 -10   8  12      225.19      210.77     31.76 o
  -8   8  12      124.91      110.44     21.73 o
  -6   8  12       31.65       32.54     15.85 o
  -4   8  12       21.20       17.60     15.06 o
  -2   8  12      132.79      111.87     21.54 o
   0   8  12       51.42       25.34     15.75 o
 -40   0  13      815.12      794.13    129.96 o
 -38   0  13       43.02       -1.50     30.84 o
 -36   0  13      208.91      167.56    102.53 o
 -34   0  13      404.39      446.93     51.13 o
 -32   0  13       79.23       38.56     19.63 o
 -30   0  13     1078.94     1038.80     66.54 o
 -28   0  13      242.99      197.40     32.31 o
 -26   0  13     1043.87      986.97     59.71 o
 -24   0  13     1824.26     1960.47     80.18 o
 -22   0  13      979.95     1008.60     55.98 o
 -20   0  13     1749.82     1852.11     59.44 o
 -18   0  13      125.67      104.87     24.54 o
 -16   0  13      165.47      246.20     22.97 o
 -14   0  13      169.78      173.72     19.27 o
 -12   0  13     2016.93     1827.39     54.09 o
 -10   0  13       51.95       52.56      9.13 o
  -8   0  13       58.51       56.31      9.68 o
  -6   0  13      807.30      770.83     29.49 o
  -4   0  13     2067.67     2013.93     40.92 o
  -2   0  13      449.79      504.44     23.16 o
   0   0  13        4.62       20.54      9.46 o
   2   0  13     5215.52     5355.61    102.84 o
   4   0  13       20.79       16.72     23.01 o
   6   0  13      237.30      210.35     39.19 o
   8   0  13       75.18       70.08     40.17 o
  10   0  13      698.12      722.21     74.51 o
  12   0  13       23.01       18.50     22.39 o
  14   0  13      807.07      883.90     86.98 o
  16   0  13     2358.50     2620.23    139.28 o
  18   0  13       99.47       51.01     33.26 o
  20   0  13     1297.60     1372.31    173.80 o
  22   0  13      604.53      556.40    114.37 o
 -41   1  13      247.92      214.06     45.30 o
 -39   1  13       90.70       73.04     30.68 o
 -37   1  13      165.35      166.24     37.31 o
 -35   1  13       19.12       -3.63     17.04 o
 -33   1  13      128.85      120.34     25.43 o
 -31   1  13        6.28       12.39     14.09 o
 -29   1  13      145.77      125.46     21.56 o
 -27   1  13       88.61       82.32     13.58 o
 -25   1  13      215.69      199.25     16.72 o
 -23   1  13      333.22      329.65     20.89 o
 -21   1  13      712.51      692.30     27.69 o
 -19   1  13      517.86      509.06     25.93 o
 -17   1  13     2146.44     2053.31     41.65 o
 -15   1  13      322.14      220.73     13.10 o
 -13   1  13       71.11      105.79      9.64 o
 -11   1  13      243.94      236.74     13.04 o
  -9   1  13      189.50      186.79     14.26 o
  -7   1  13      728.46      697.26     28.86 o
  -5   1  13       68.95       62.72      8.15 o
  -3   1  13     1544.95     1547.64     36.87 o
  -1   1  13      401.42      432.21     19.89 o
   1   1  13     2639.05     2811.78     64.13 o
   3   1  13      106.15       88.27     14.65 o
   5   1  13     1438.23     1513.21     52.84 o
   7   1  13     1278.30     1379.06     66.44 o
   9   1  13      437.16      490.64     44.43 o
  11   1  13     1479.66     1459.00     71.14 o
  13   1  13      477.08      512.35     53.45 o
  15   1  13      364.66      445.96     47.45 o
  17   1  13      258.05      278.60     42.96 o
  19   1  13       62.75       71.42     29.52 o
  21   1  13       45.67        8.60     27.88 o
 -40   2  13      450.62      504.08    125.28 o
 -38   2  13      212.53      199.22     42.55 o
 -36   2  13       73.34       58.29     27.74 o
 -34   2  13      233.68      260.77     41.65 o
 -32   2  13      392.68      408.46     32.22 o
 -30   2  13      199.15      162.55     22.49 o
 -28   2  13       21.40       20.93     11.57 o
 -26   2  13       98.37       80.10     18.26 o
 -24   2  13       95.86       97.28     14.89 o
 -22   2  13      990.19     1011.52     44.65 o
 -20   2  13      315.57      304.73     21.91 o
 -18   2  13     1019.45      992.20     32.81 o
 -16   2  13      172.48      151.75     14.89 o
 -14   2  13      283.24      316.71     22.51 o
 -12   2  13      374.82      292.44     21.76 o
 -10   2  13      806.44      804.66     44.56 o
  -8   2  13     3090.36     2815.01     56.78 o
  -6   2  13     3165.54     3015.63     59.46 o
  -4   2  13     1949.79     1941.83     54.06 o
  -2   2  13      879.25      828.21     59.90 o
   0   2  13     1916.50     1843.93     79.84 o
   2   2  13     1741.15     1731.82     55.29 o
   4   2  13      133.27       95.75     15.86 o
   6   2  13      163.16      134.76     19.08 o
   8   2  13      607.12      664.65     38.67 o
  10   2  13       76.16       59.60     15.59 o
  12   2  13     1050.67     1132.75     67.32 o
  14   2  13     1005.93     1060.60     67.84 o
  16   2  13      497.62      476.33     49.66 o
  18   2  13      425.86      406.21     91.50 o
  20   2  13       62.73       66.93     37.48 o
  22   2  13       64.81       11.91     44.86 o
 -39   3  13       95.31       90.24     34.97 o
 -37   3  13      968.05      999.20     78.14 o
 -35   3  13       67.74       41.09     20.09 o
 -33   3  13     1151.10     1139.27     58.26 o
 -31   3  13       41.51        9.29     14.08 o
 -29   3  13      801.70      897.96     46.78 o
 -27   3  13      350.57      318.42     35.94 o
 -25   3  13      764.10      740.45     35.99 o
 -23   3  13     2355.07     2439.31     59.80 o
 -21   3  13      159.02      145.37     16.20 o
 -19   3  13     1915.65     1942.05     44.14 o
 -17   3  13     1740.91     1697.08     40.37 o
 -15   3  13      112.72      116.50     14.60 o
 -13   3  13     1922.86     1930.51     46.63 o
 -11   3  13      741.16      721.11     30.38 o
  -9   3  13       98.46       62.73     16.87 o
  -7   3  13      913.40      917.46     35.70 o
  -5   3  13     1822.61     1794.96     54.01 o
  -3   3  13       36.46       32.49     11.51 o
  -1   3  13      657.35      595.07     37.67 o
   1   3  13      224.24      189.08     23.24 o
   3   3  13      470.00      483.00     35.42 o
   5   3  13      380.44      354.09     32.28 o
   7   3  13      482.48      486.53     37.61 o
   9   3  13     1277.87     1206.43     57.32 o
  11   3  13      355.29      373.22     35.76 o
  13   3  13      758.99      815.70     51.76 o
  15   3  13      120.55      127.10     35.15 o
  17   3  13      350.31      305.61     60.79 o
  19   3  13      162.34      179.61     93.54 o
 -36   4  13      169.53      105.93     30.20 o
 -34   4  13      322.44      337.35     38.34 o
 -32   4  13       55.53       29.27     17.27 o
 -30   4  13      286.24      228.82     36.71 o
 -28   4  13       92.84      131.08     23.60 o
 -26   4  13     1018.41     1052.54     58.38 o
 -24   4  13       65.78       58.59     16.99 o
 -22   4  13      274.79      255.61     23.27 o
 -20   4  13     1115.17     1258.28     37.19 o
 -18   4  13      898.14      892.59     33.14 o
 -16   4  13      599.70      659.70     28.95 o
 -14   4  13     1899.97     1835.02     51.14 o
 -12   4  13      425.84      466.47     40.86 o
 -10   4  13      745.39      822.16     32.90 o
  -8   4  13      255.44      254.79     21.94 o
  -6   4  13     1415.11     1457.21     46.55 o
  -4   4  13      323.38      299.43     22.81 o
  -2   4  13      936.18     1010.52     42.27 o
   0   4  13      973.90     1010.10     74.49 o
   2   4  13      388.34      308.48     30.14 o
   4   4  13      672.39      696.52     44.19 o
   6   4  13      254.18      223.53     27.03 o
   8   4  13       63.07       45.18     17.40 o
  10   4  13       71.95       44.09     18.03 o
  12   4  13       69.07       40.68     18.25 o
  14   4  13      160.28      109.27     25.84 o
  16   4  13      252.74      283.60     76.79 o
  18   4  13      112.63       98.59     42.86 o
 -33   5  13      142.33      103.11     26.44 o
 -31   5  13       84.43       78.97     23.54 o
 -29   5  13       94.22       76.87     21.53 o
 -27   5  13       43.05       32.20     16.71 o
 -25   5  13      190.28      189.99     54.49 o
 -23   5  13      136.49      144.42     20.12 o
 -21   5  13       88.55       63.50     13.98 o
 -19   5  13       49.68       39.87     11.77 o
 -17   5  13      674.29      742.16     31.14 o
 -15   5  13      142.26      101.46     16.00 o
 -13   5  13      228.29      243.03     23.85 o
 -11   5  13     1447.57     1545.61     50.36 o
  -9   5  13      238.25      212.69     21.79 o
  -7   5  13     1243.83     1228.15     42.71 o
  -5   5  13      103.12      140.57     24.85 o
  -3   5  13      938.29     1015.15     44.86 o
  -1   5  13      629.69      707.99     36.82 o
   1   5  13     1005.03     1079.23     45.00 o
   3   5  13      105.00       71.25     15.64 o
   5   5  13       17.71       22.20     11.77 o
   7   5  13      408.95      420.49     29.73 o
   9   5  13      226.87      227.74     28.69 o
  11   5  13       70.01       86.83     21.51 o
  13   5  13       19.64       13.25     17.96 o
  15   5  13        8.53       21.57     21.96 o
 -30   6  13      357.38      351.21     41.80 o
 -28   6  13      129.92       95.18     23.88 o
 -26   6  13     1002.21     1001.22     54.71 o
 -24   6  13      113.96      106.31     22.40 o
 -22   6  13      958.96     1139.38     60.85 o
 -20   6  13      837.34      934.34     40.91 o
 -18   6  13     1269.47     1455.86     50.66 o
 -16   6  13      450.84      511.97     32.67 o
 -14   6  13      676.28      786.83     34.80 o
 -12   6  13      269.46      258.21     23.47 o
 -10   6  13      175.92      190.46     20.12 o
  -8   6  13      706.17      769.54     36.28 o
  -6   6  13       62.29       59.94     14.41 o
  -4   6  13      216.72      233.64     26.72 o
  -2   6  13       48.14       29.34     13.49 o
   0   6  13      331.24      360.72     29.59 o
   2   6  13       15.64       31.54     13.96 o
   4   6  13      830.19      854.04     45.36 o
   6   6  13       78.84       64.87     15.89 o
   8   6  13        7.67        5.48     13.63 o
  10   6  13      773.03      841.82     51.96 o
  12   6  13      142.37      119.31     25.44 o
 -25   7  13      221.26      274.14     47.44 o
 -23   7  13      568.23      556.12     44.63 o
 -21   7  13      344.71      345.76     69.21 o
 -19   7  13      788.20      814.54     54.94 o
 -17   7  13      389.83      507.61     85.27 o
 -15   7  13      502.32      592.78     38.72 o
 -13   7  13      192.26      186.86     21.40 o
 -11   7  13      243.35      266.90     24.86 o
  -9   7  13       84.55      104.45     18.16 o
  -7   7  13      275.65      298.51     26.67 o
  -5   7  13       12.57       -3.79     11.23 o
  -3   7  13      280.93      271.31     26.91 o
  -1   7  13        9.83       14.37     13.63 o
   1   7  13      318.63      260.59     33.64 o
   3   7  13      184.93      171.95     23.91 o
   5   7  13      165.87      155.08     25.08 o
   7   7  13       31.55       17.42     16.06 o
 -16   8  13       76.28       23.62     57.25 o
 -14   8  13      950.66     1084.38    137.81 o
 -12   8  13       82.81       64.22     17.64 o
 -10   8  13      693.96      797.60     52.19 o
  -8   8  13      236.60      294.86     27.58 o
  -6   8  13      457.64      438.42     33.48 o
  -4   8  13      547.18      551.86     39.36 o
 -40   0  14      135.70       34.65     53.78 o
 -38   0  14       97.44       41.26     52.96 o
 -36   0  14       18.61        7.61     27.07 o
 -34   0  14       84.17       74.07     62.53 o
 -32   0  14       24.92       36.91     22.34 o
 -30   0  14      188.51      151.95     30.49 o
 -28   0  14       58.29       28.14     18.22 o
 -26   0  14       49.98       37.78     17.98 o
 -24   0  14       23.52       10.95     13.01 o
 -22   0  14     1413.59     1544.72     67.59 o
 -20   0  14      327.09      270.57     59.60 o
 -18   0  14       41.17      127.18     23.61 o
 -16   0  14      539.39      571.14     33.77 o
 -14   0  14      664.97      723.24     37.14 o
 -12   0  14       56.14       38.26     13.98 o
 -10   0  14      472.80      428.70     20.20 o
  -8   0  14     1736.33     1811.79     53.13 o
  -6   0  14     1328.72     1236.41     44.03 o
  -4   0  14     5603.57     5531.30    103.38 o
  -2   0  14       22.49       19.04     10.21 o
   0   0  14     1532.81     1492.63     54.85 o
   2   0  14      354.36      376.28     29.12 o
   4   0  14      162.47      213.41     46.70 o
   6   0  14      519.50      432.90     58.47 o
   8   0  14     3882.49     4048.52    162.71 o
  10   0  14       17.67        4.44     18.79 o
  12   0  14      610.83      645.61     88.71 o
  14   0  14     1800.23     2179.67    128.05 o
  16   0  14       17.94       17.15     27.83 o
  18   0  14       53.62       91.61     41.66 o
  20   0  14      131.33      130.44     68.83 o
 -39   1  14       79.08       81.76     33.09 o
 -37   1  14     1022.24     1028.04     68.06 o
 -35   1  14      315.69      292.70     56.91 o
 -33   1  14      233.91      286.89     41.97 o
 -31   1  14      812.42      778.26     61.16 o
 -29   1  14       68.33       44.69     17.50 o
 -27   1  14     2051.07     2078.23     65.13 o
 -25   1  14       79.13       62.23     11.36 o
 -23   1  14     3152.22     3125.15     60.72 o
 -21   1  14      494.82      510.80     26.39 o
 -19   1  14     2105.55     2017.86     48.63 o
 -17   1  14      380.73      434.66     23.82 o
 -15   1  14     1046.10     1125.78     27.44 o
 -13   1  14      365.45      281.56     17.06 o
 -11   1  14      792.22      724.59     31.12 o
  -9   1  14      219.95      205.62     18.99 o
  -7   1  14     1181.31     1242.54     33.88 o
  -5   1  14      762.03      755.64     28.06 o
  -3   1  14     1072.57     1047.09     28.92 o
  -1   1  14     1817.44     1900.71     44.85 o
   1   1  14      548.86      510.16     28.71 o
   3   1  14      720.54      796.32     41.27 o
   5   1  14      356.31      398.14     30.54 o
   7   1  14      245.51      223.24     31.10 o
   9   1  14      183.64      222.97     32.47 o
  11   1  14       69.53       53.80     20.25 o
  13   1  14      534.43      516.33     49.65 o
  15   1  14      173.44      139.26     30.25 o
  17   1  14      128.81       78.79     29.84 o
  19   1  14      869.62      841.98     80.12 o
  21   1  14       77.25       71.81     42.90 o
 -40   2  14      245.06      204.79     59.02 o
 -38   2  14      481.78      545.88     79.84 o
 -36   2  14       81.74       53.96     26.24 o
 -34   2  14     1543.76     1516.96     75.94 o
 -32   2  14      192.53      214.53     28.28 o
 -30   2  14     1174.46     1203.94     49.22 o
 -28   2  14       36.42       32.96     12.93 o
 -26   2  14     2382.87     2404.61     65.48 o
 -24   2  14      161.68      143.20     24.96 o
 -22   2  14      494.85      507.63     31.34 o
 -20   2  14     2336.60     2287.62    122.78 o
 -18   2  14      126.42      120.37     14.22 o
 -16   2  14      332.64      361.45     26.99 o
 -14   2  14      337.64      319.96     23.95 o
 -12   2  14       30.64       32.93     13.41 o
 -10   2  14       16.86       16.95      8.64 o
  -8   2  14      316.45      329.17     22.20 o
  -6   2  14       91.15       68.04     12.10 o
  -4   2  14      469.47      498.15     32.65 o
  -2   2  14      875.04      817.71     41.02 o
   0   2  14      307.64      300.10     24.77 o
   2   2  14       29.92       24.47     11.16 o
   4   2  14      374.44      376.79     29.78 o
   6   2  14      185.04      185.81     25.52 o
   8   2  14      338.69      395.63     32.78 o
  10   2  14      474.50      482.10     47.37 o
  12   2  14     1678.29     1817.14    101.03 o
  14   2  14      183.41      285.60     44.32 o
  16   2  14     1320.77     1539.85    135.38 o
  18   2  14      472.83      501.06     77.88 o
  20   2  14      127.02       98.86     44.47 o
 -37   3  14      180.58      152.35     36.15 o
 -35   3  14       51.36       55.62     20.38 o
 -33   3  14       73.60       49.99     22.09 o
 -31   3  14      130.09       89.72     27.14 o
 -29   3  14      586.93      630.47     40.79 o
 -27   3  14      251.29      248.63     30.85 o
 -25   3  14      249.89      230.66     22.43 o
 -23   3  14      597.38      616.04     41.16 o
 -21   3  14       12.44       34.58     10.21 o
 -19   3  14      930.25      940.92     34.00 o
 -17   3  14      418.31      432.01     34.76 o
 -15   3  14     1887.33     1831.09     55.97 o
 -13   3  14      113.95      138.53     17.38 o
 -11   3  14     1106.57     1175.07     54.32 o
  -9   3  14      506.04      514.43     27.65 o
  -7   3  14     1946.07     1923.77     57.22 o
  -5   3  14      185.26      133.09     19.67 o
  -3   3  14     1991.37     2035.52     61.88 o
  -1   3  14      736.58      681.81     71.19 o
   1   3  14      525.31      526.84     36.99 o
   3   3  14     1166.16     1176.12     53.96 o
   5   3  14      490.11      397.96     35.54 o
   7   3  14      993.53     1037.25     54.20 o
   9   3  14      107.69      100.94     21.76 o
  11   3  14      563.17      657.74     50.83 o
  13   3  14      139.39      141.66     35.03 o
  15   3  14       52.40       29.42     24.92 o
  17   3  14      253.00      170.65     49.33 o
  19   3  14      182.60       98.86     67.53 o
 -36   4  14       27.32       39.09     21.23 o
 -34   4  14      313.49      299.98     36.95 o
 -32   4  14       17.18       14.88     17.37 o
 -30   4  14      287.95      254.00     32.41 o
 -28   4  14       86.25       42.27     15.69 o
 -26   4  14      187.24      138.73     38.25 o
 -24   4  14      289.37      255.03     26.72 o
 -22   4  14      535.61      545.75     29.86 o
 -20   4  14     1152.91     1232.61     42.65 o
 -18   4  14     1174.23     1214.21     58.71 o
 -16   4  14      502.76      527.11     31.59 o
 -14   4  14     1101.15     1197.58     48.88 o
 -12   4  14      564.04      565.58     32.26 o
 -10   4  14      862.84      816.98     37.18 o
  -8   4  14     1531.72     1619.63     58.52 o
  -6   4  14      778.30      809.78     42.23 o
  -4   4  14     1989.13     1923.34     66.95 o
  -2   4  14      940.61      894.96     56.19 o
   0   4  14     2029.54     2029.83    123.57 o
   2   4  14      196.46      198.07     25.42 o
   4   4  14      362.10      297.82     31.80 o
   6   4  14       56.39       23.41     14.96 o
   8   4  14       66.22       40.34     17.92 o
  10   4  14      246.03      228.55     30.98 o
  12   4  14      467.42      496.03     45.18 o
  14   4  14      107.77       93.02     24.63 o
  16   4  14       48.12       66.89     38.71 o
 -33   5  14      141.24      136.55     28.50 o
 -31   5  14      212.15      220.76     33.50 o
 -29   5  14      161.98       99.84     33.89 o
 -27   5  14      673.35      738.01     48.83 o
 -25   5  14       80.54       98.23     25.00 o
 -23   5  14     1533.08     1509.77     71.83 o
 -21   5  14       37.29       38.21     13.14 o
 -19   5  14      627.24      667.01     37.15 o
 -17   5  14      699.30      762.84     39.85 o
 -15   5  14      158.07      149.63     19.56 o
 -13   5  14       59.74       45.43     17.15 o
 -11   5  14      148.07      155.30     18.30 o
  -9   5  14      119.53      123.49     17.70 o
  -7   5  14       16.99       16.57     11.32 o
  -5   5  14      420.88      411.40     31.55 o
  -3   5  14      333.47      351.87     27.30 o
  -1   5  14       33.10       27.88     13.12 o
   1   5  14       56.11       18.99     16.96 o
   3   5  14        0.18        1.70     13.05 o
   5   5  14      125.26      102.46     22.33 o
   7   5  14       48.59       44.43     18.68 o
   9   5  14      349.02      395.05     40.36 o
  11   5  14      150.70      158.48     28.64 o
  13   5  14        5.63       15.31     19.95 o
 -30   6  14       23.06       20.86     20.02 o
 -28   6  14       45.84       12.14     17.01 o
 -26   6  14      328.25      360.25     36.06 o
 -24   6  14      105.43      108.44     23.13 o
 -22   6  14      455.81      522.78     42.33 o
 -20   6  14       71.21       53.10     15.49 o
 -18   6  14      437.03      416.04     30.08 o
 -16   6  14      539.71      581.59     37.33 o
 -14   6  14        3.30       -0.16     12.46 o
 -12   6  14      561.19      569.05     35.15 o
 -10   6  14      536.67      639.09     43.99 o
  -8   6  14      229.86      223.00     23.12 o
  -6   6  14      186.02      200.31     22.11 o
  -4   6  14     1573.59     1776.23     60.97 o
  -2   6  14      267.25      239.25     24.77 o
   0   6  14      313.37      284.59     27.73 o
   2   6  14      290.85      274.49     28.36 o
   4   6  14       32.96       33.47     14.90 o
   6   6  14      111.13      135.37     26.76 o
   8   6  14      114.93       68.16     24.63 o
  10   6  14      196.92      158.19     30.40 o
 -23   7  14      162.27      142.85     36.50 o
 -21   7  14      494.13      535.65     54.11 o
 -19   7  14      236.25      211.47     43.33 o
 -17   7  14      719.90      859.15     45.68 o
 -15   7  14      542.69      581.71     44.93 o
 -13   7  14      776.75      849.41     42.78 o
 -11   7  14     1054.53     1067.58     44.93 o
  -9   7  14      165.26      208.15     23.80 o
  -7   7  14      747.18      725.47     40.38 o
  -5   7  14      360.69      363.11     32.99 o
  -3   7  14      247.40      218.59     25.93 o
  -1   7  14      278.64      218.63     26.56 o
   1   7  14      120.56       80.84     20.58 o
   3   7  14      662.58      677.80     43.90 o
 -40   0  15      336.57      316.22     98.10 o
 -38   0  15      416.36      455.10    103.14 o
 -36   0  15      148.07      237.18     51.74 o
 -34   0  15      129.41       90.06     34.85 o
 -32   0  15      799.47      918.40     81.68 o
 -30   0  15      649.41      612.70     98.17 o
 -28   0  15     1049.23     1150.48     69.72 o
 -26   0  15       53.53       23.05     17.17 o
 -24   0  15     4111.62     3996.22    121.38 o
 -22   0  15       57.34        6.40     11.88 o
 -20   0  15     1948.25     1907.90     90.72 o
 -18   0  15     1531.20     1419.81     76.22 o
 -16   0  15      487.93      528.72     49.21 o
 -14   0  15        2.76       10.66     10.59 o
 -12   0  15       57.30       47.87     15.57 o
 -10   0  15      750.77      742.21     27.49 o
  -8   0  15     2130.51     1902.22     48.06 o
  -6   0  15      187.49      158.19     22.52 o
  -4   0  15        0.06       -4.37      8.61 o
  -2   0  15      331.43      297.82     26.65 o
   0   0  15     1150.93     1023.57     44.63 o
   2   0  15       41.28       21.78     20.52 o
   4   0  15       68.84       22.10     20.24 o
   6   0  15     2621.58     2421.07    133.50 o
   8   0  15        2.31       28.57     24.92 o
  10   0  15      228.64      190.84     45.70 o
  12   0  15      457.63      544.45     79.11 o
  14   0  15      112.75       76.14     38.82 o
  16   0  15       19.62       -1.71     28.57 o
  18   0  15        0.58        9.65     33.73 o
 -39   1  15      179.03      135.63     45.10 o
 -37   1  15       57.00       67.85     29.43 o
 -35   1  15      189.12      130.68     35.04 o
 -33   1  15      155.71       89.90     28.61 o
 -31   1  15       36.98        8.10     17.54 o
 -29   1  15      159.60      127.45     23.72 o
 -27   1  15      675.71      664.95     41.74 o
 -25   1  15      389.71      383.49     31.41 o
 -23   1  15      211.98      186.10     23.50 o
 -21   1  15     1671.24     1714.80     45.10 o
 -19   1  15      348.03      366.55     41.08 o
 -17   1  15      584.32      604.63     32.06 o
 -15   1  15      395.86      369.72     20.76 o
 -13   1  15      881.55      822.17     31.90 o
 -11   1  15        3.60        3.22      7.34 o
  -9   1  15      629.15      694.03     36.10 o
  -7   1  15     1201.56     1198.30     38.54 o
  -5   1  15     1356.18     1390.54     44.88 o
  -3   1  15       57.27       51.28     10.36 o
  -1   1  15     1205.08     1208.65     53.26 o
   1   1  15      701.09      736.15     35.78 o
   3   1  15      456.93      502.84     35.50 o
   5   1  15       72.59       54.72     15.44 o
   7   1  15      115.22      110.56     24.71 o
   9   1  15      335.71      395.92     44.10 o
  11   1  15      656.26      600.37     54.56 o
  13   1  15      254.07      226.08     36.61 o
  15   1  15      193.02       97.11     38.19 o
  17   1  15      269.77      258.56     44.91 o
  19   1  15      326.96      237.68     59.81 o
 -38   2  15       64.35       27.18     31.48 o
 -36   2  15      292.87      378.32     61.01 o
 -34   2  15       87.65       92.95     28.52 o
 -32   2  15       24.75       10.98     18.80 o
 -30   2  15      305.17      344.81     31.65 o
 -28   2  15      542.94      619.50     40.72 o
 -26   2  15      353.88      418.63     30.55 o
 -24   2  15      793.08      800.94     52.15 o
 -22   2  15      441.82      415.70     29.16 o
 -20   2  15      266.43      297.39     25.64 o
 -18   2  15      496.97      455.45     30.44 o
 -16   2  15      659.45      663.76     32.56 o
 -14   2  15      645.07      635.59     44.89 o
 -12   2  15      925.28      936.39     38.48 o
 -10   2  15      246.82      245.49     22.24 o
  -8   2  15     1329.34     1222.61    137.99 o
  -6   2  15      292.17      299.90     27.25 o
  -4   2  15      332.77      380.19     28.11 o
  -2   2  15     1068.93     1061.44     48.41 o
   0   2  15      278.34      238.83     23.60 o
   2   2  15      636.52      632.69     37.52 o
   4   2  15       33.73       28.93     12.17 o
   6   2  15      922.70     1095.72     50.54 o
   8   2  15       17.76       16.05     13.42 o
  10   2  15      368.74      391.30     44.90 o
  12   2  15      500.22      560.00     53.75 o
  14   2  15      325.82      276.47     42.31 o
  16   2  15       54.50       47.21     29.15 o
  18   2  15      302.32      298.64     64.88 o
 -37   3  15      319.65      301.37     47.95 o
 -35   3  15      714.42      787.21     51.00 o
 -33   3  15      195.57      221.99     30.52 o
 -31   3  15      493.20      520.26     80.77 o
 -29   3  15      172.80      154.05     27.88 o
 -27   3  15     1115.38     1168.54     60.31 o
 -25   3  15      102.26       97.05     20.11 o
 -23   3  15      636.26      654.63     61.61 o
 -21   3  15     1556.94     1630.41     50.12 o
 -19   3  15      147.92      131.78     16.03 o
 -17   3  15      568.84      591.16     32.75 o
 -15   3  15      353.37      443.96     32.57 o
 -13   3  15      246.00      182.93     19.77 o
 -11   3  15      228.83      251.69     23.55 o
  -9   3  15      250.61      226.83     22.11 o
  -7   3  15      216.40      207.04     23.31 o
  -5   3  15       26.50       15.39     11.26 o
  -3   3  15        3.69        4.52     10.24 o
  -1   3  15       25.39        7.30     11.04 o
   1   3  15      104.52      117.58     20.48 o
   3   3  15      352.75      315.01     31.66 o
   5   3  15      493.02      484.60     39.36 o
   7   3  15      241.82      267.39     31.99 o
   9   3  15      211.55      189.87     28.11 o
  11   3  15      142.18      120.60     34.47 o
  13   3  15      335.93      321.60     49.73 o
  15   3  15      260.02      207.23     43.61 o
  17   3  15       36.82       46.18     66.10 o
 -36   4  15       37.42       62.08     23.29 o
 -34   4  15      298.17      279.28     35.34 o
 -32   4  15       92.17       68.43     21.59 o
 -30   4  15      117.39      119.10     24.33 o
 -28   4  15      173.53      190.68     32.96 o
 -26   4  15       10.87       17.96     13.99 o
 -24   4  15      324.65      356.30     31.43 o
 -22   4  15      406.08      384.47     31.61 o
 -20   4  15      505.60      607.87     37.29 o
 -18   4  15       70.64       99.73     21.84 o
 -16   4  15     1814.23     1889.93     60.69 o
 -14   4  15      743.67      779.94     41.78 o
 -12   4  15      909.14      996.03     46.14 o
 -10   4  15     1224.99     1185.05     46.14 o
  -8   4  15      989.28     1035.99     47.17 o
  -6   4  15      106.19      104.21     18.95 o
  -4   4  15      361.64      298.43     30.08 o
  -2   4  15       42.94       40.42     14.84 o
   0   4  15       34.91       40.41     15.47 o
   2   4  15      586.14      512.45     46.45 o
   4   4  15      399.74      297.26     34.02 o
   6   4  15      315.20      261.11     32.28 o
   8   4  15     1416.76     1436.31     68.74 o
  10   4  15      809.10      808.72     62.83 o
  12   4  15      428.26      398.17     41.60 o
  14   4  15      142.25      117.13     32.80 o
 -33   5  15      163.12      111.02     29.04 o
 -31   5  15      244.03      207.23     32.94 o
 -29   5  15      226.15      269.89     33.65 o
 -27   5  15      207.27      192.73     28.87 o
 -25   5  15       15.34       21.13     15.19 o
 -23   5  15      104.21       91.97     18.26 o
 -21   5  15      656.97      695.95     36.55 o
 -19   5  15      321.07      310.44     27.07 o
 -17   5  15      105.20       96.79     17.32 o
 -15   5  15     1362.21     1479.13     51.78 o
 -13   5  15       37.91       29.23     14.87 o
 -11   5  15      582.52      649.43     37.36 o
  -9   5  15      427.39      408.27     33.16 o
  -7   5  15     1606.90     1597.70     66.74 o
  -5   5  15     1075.60     1131.58     53.40 o
  -3   5  15      632.62      626.73     43.44 o
  -1   5  15     1486.27     1684.28     67.66 o
   1   5  15       16.00       15.49     15.29 o
   3   5  15     1866.90     2076.19    100.02 o
   5   5  15        7.07       -6.15     14.14 o
   7   5  15      133.85       90.37     23.64 o
   9   5  15      377.06      442.57     44.18 o
  11   5  15       83.62       93.76     27.09 o
 -28   6  15      280.76      313.58     54.49 o
 -26   6  15      630.81      763.94     57.64 o
 -24   6  15      740.26      839.21     49.90 o
 -22   6  15       88.89       95.22     18.91 o
 -20   6  15      390.00      337.95     28.54 o
 -18   6  15       96.12       72.01     18.46 o
 -16   6  15      276.35      238.75     33.86 o
 -14   6  15      204.41      201.22     35.50 o
 -12   6  15       78.58       66.51     17.42 o
 -10   6  15      453.16      460.63     34.37 o
  -8   6  15      544.80      516.81     55.46 o
  -6   6  15      118.76       60.82     34.73 o
  -4   6  15      673.24      713.85     52.35 o
  -2   6  15      200.33      172.51     26.85 o
   0   6  15      341.11      320.45     48.91 o
   2   6  15       96.23      104.89     24.30 o
   4   6  15       84.11       72.18     28.89 o
   6   6  15      419.56      419.11     43.31 o
   8   6  15       61.41       83.33     24.91 o
 -23   7  15      483.42      546.74     44.66 o
 -21   7  15       70.76       58.43     21.92 o
 -19   7  15      117.30      125.50     30.02 o
 -17   7  15      251.00      274.64     57.80 o
 -15   7  15      350.52      462.50     45.84 o
 -13   7  15      194.22      153.00     36.67 o
 -11   7  15       94.27       44.76     17.01 o
  -9   7  15      370.32      412.00     53.44 o
  -7   7  15      352.90      260.13     29.17 o
  -5   7  15      217.85      230.84     41.56 o
  -3   7  15       29.25       42.02     18.76 o
  -1   7  15      220.74      203.83     40.50 o
   1   7  15      195.70      176.26     30.20 o
 -40   0  16      175.93      220.50     83.87 o
 -38   0  16        0.64       -2.38     44.05 o
 -36   0  16      237.68      119.75     60.52 o
 -34   0  16        0.73       -3.68     24.57 o
 -32   0  16        2.53        4.97     22.30 o
 -30   0  16       54.76       85.50     27.22 o
 -28   0  16        9.29        7.19     18.41 o
 -26   0  16      274.58      298.06     39.22 o
 -24   0  16      111.74       77.57     30.98 o
 -22   0  16     1253.97     1413.08    104.84 o
 -20   0  16      559.88      526.58     55.42 o
 -18   0  16      461.17      379.23     47.33 o
 -16   0  16      720.59      871.91     98.50 o
 -14   0  16       17.93       10.28     13.53 o
 -12   0  16     2360.19     2396.88     84.13 o
 -10   0  16      243.18      198.42     25.75 o
  -8   0  16     3031.56     3128.32     86.87 o
  -6   0  16     2527.86     2426.70     58.12 o
  -4   0  16      635.04      631.67     37.19 o
  -2   0  16     1869.55     1868.79     59.36 o
   0   0  16      355.97      432.41     59.09 o
   2   0  16      151.55      140.78     36.45 o
   4   0  16      274.82      229.31     46.24 o
   6   0  16      217.54      241.63     49.14 o
   8   0  16       20.28       68.86     32.09 o
  10   0  16      141.13      118.21     70.66 o
  12   0  16        6.86        2.11     27.74 o
  14   0  16      105.11       74.35     39.43 o
  16   0  16       28.29       -5.43     30.30 o
 -39   1  16      122.10       56.87     31.22 o
 -37   1  16       76.32       38.93     27.09 o
 -35   1  16      255.86      217.09     40.99 o
 -33   1  16      216.26      193.90     36.06 o
 -31   1  16      831.48      782.86     67.75 o
 -29   1  16      353.44      332.95     42.36 o
 -27   1  16     2480.51     2545.99     86.43 o
 -25   1  16     1706.70     1764.50     60.73 o
 -23   1  16      335.97      312.39     28.77 o
 -21   1  16     1478.82     1472.67     44.13 o
 -19   1  16      424.08      425.30     35.53 o
 -17   1  16      367.39      399.16     24.51 o
 -15   1  16     1181.03     1147.55     33.81 o
 -13   1  16      925.04      926.76     31.40 o
 -11   1  16      744.86      701.53     32.47 o
  -9   1  16     1081.80     1025.65     42.41 o
  -7   1  16      503.98      528.33     32.44 o
  -5   1  16     1243.30     1300.59     46.49 o
  -3   1  16      385.79      449.62     28.81 o
  -1   1  16      455.64      473.05     30.01 o
   1   1  16       63.26       46.66     13.43 o
   3   1  16      648.35      693.51     37.29 o
   5   1  16      403.89      409.13     42.20 o
   7   1  16      119.74       63.34     21.86 o
   9   1  16      145.95      163.67     31.21 o
  11   1  16      654.68      635.64     57.33 o
  13   1  16       85.17       74.03     25.93 o
  15   1  16      185.88      230.97     39.81 o
  17   1  16      324.21      403.15     56.63 o
 -38   2  16      696.91      695.71     83.47 o
 -36   2  16      571.84      590.31     62.15 o
 -34   2  16      702.61      761.11     86.26 o
 -32   2  16      648.47      675.03    121.01 o
 -30   2  16      642.93      691.05     51.77 o
 -28   2  16     1076.41     1044.20     63.30 o
 -26   2  16      334.02      361.10     31.86 o
 -24   2  16     1240.13     1369.59     49.98 o
 -22   2  16      457.16      423.09     30.58 o
 -20   2  16      349.26      355.54     44.84 o
 -18   2  16      533.61      610.10     35.00 o
 -16   2  16      166.50      136.75     17.59 o
 -14   2  16      115.11       97.82     15.86 o
 -12   2  16        8.65        4.38      9.05 o
 -10   2  16      194.86      219.68     22.22 o
  -8   2  16       10.23        3.18      8.59 o
  -6   2  16      265.89      230.87     22.97 o
  -4   2  16       21.49        9.36     10.01 o
  -2   2  16       43.17       31.01     12.02 o
   0   2  16       26.93       19.42     11.12 o
   2   2  16        5.51       14.06     10.80 o
   4   2  16      289.93      344.74     31.25 o
   6   2  16      191.70      197.04     25.75 o
   8   2  16      582.89      628.06     69.17 o
  10   2  16      289.90      202.42     38.69 o
  12   2  16      207.77      229.31     38.01 o
  14   2  16      293.89      380.64     57.09 o
  16   2  16      117.65      100.96     37.11 o
 -37   3  16       50.09        4.18     32.00 o
 -35   3  16      141.05      116.78     26.97 o
 -33   3  16       42.26       33.20     18.37 o
 -31   3  16      659.98      615.51     45.09 o
 -29   3  16       28.01       40.57     17.79 o
 -27   3  16       78.90       84.33     20.23 o
 -25   3  16      154.06      111.25     22.95 o
 -23   3  16      196.42      142.34     25.74 o
 -21   3  16       19.85       17.33     10.54 o
 -19   3  16     1078.20     1106.63     43.81 o
 -17   3  16      279.57      244.36     23.40 o
 -15   3  16     1177.45     1179.55     50.35 o
 -13   3  16      290.06      302.65     26.19 o
 -11   3  16     2220.97     2280.49     62.08 o
  -9   3  16     1138.02     1203.03     51.70 o
  -7   3  16      696.04      721.51     38.72 o
  -5   3  16     2549.85     2709.17    120.03 o
  -3   3  16      151.06      156.24     23.56 o
  -1   3  16       37.51       31.16     15.82 o
   1   3  16      700.69      822.20     48.81 o
   3   3  16       58.91       38.41     16.08 o
   5   3  16       65.01       80.17     20.10 o
   7   3  16      261.74      238.75     41.32 o
   9   3  16      149.52       99.47     24.22 o
  11   3  16      249.04      244.26     46.52 o
  13   3  16      412.36      511.98     65.48 o
  15   3  16        1.77       -6.90     26.08 o
 -34   4  16      356.60      333.93     42.30 o
 -32   4  16      225.70      227.04     34.95 o
 -30   4  16      339.43      355.06     37.57 o
 -28   4  16      201.48      197.93     28.93 o
 -26   4  16       51.29       45.25     17.10 o
 -24   4  16      134.50       97.51     21.61 o
 -22   4  16      405.50      367.47     32.41 o
 -20   4  16        3.97       10.68     11.54 o
 -18   4  16      644.97      719.60     43.01 o
 -16   4  16       19.05        3.27     10.30 o
 -14   4  16      677.69      699.85     42.20 o
 -12   4  16     1487.52     1554.19     58.38 o
 -10   4  16      346.60      410.13     37.72 o
  -8   4  16     1657.03     1700.51    113.95 o
  -6   4  16      570.36      505.07     45.71 o
  -4   4  16      768.32      796.84     47.33 o
  -2   4  16      334.80      357.36     44.25 o
   0   4  16      569.02      639.76     61.78 o
   2   4  16      409.18      492.69     65.10 o
   4   4  16      804.17      927.35     55.96 o
   6   4  16      772.22      856.82     56.06 o
   8   4  16      333.21      462.10     57.85 o
  10   4  16      264.01      199.79     32.18 o
  12   4  16      146.71      115.18     33.19 o
 -31   5  16      376.44      320.22     36.32 o
 -29   5  16      142.14      121.29     39.59 o
 -27   5  16      464.00      483.35     54.68 o
 -25   5  16      633.02      668.25     71.32 o
 -23   5  16      349.29      312.70     36.17 o
 -21   5  16      290.52      269.01     45.18 o
 -19   5  16       63.63       43.87     16.51 o
 -17   5  16       73.58       61.65     17.56 o
 -15   5  16       25.84        3.11     13.54 o
 -13   5  16      670.74      684.78    103.18 o
 -11   5  16      157.28      164.95     42.04 o
  -9   5  16       19.10       17.17     13.54 o
  -7   5  16      332.94      320.93     32.80 o
  -5   5  16      429.83      436.30     38.56 o
  -3   5  16      264.12      209.26     38.26 o
  -1   5  16     1379.05     1583.26     97.78 o
   1   5  16      572.24      673.02     49.26 o
   3   5  16      216.21      211.06     31.18 o
   5   5  16      428.65      353.31     40.23 o
   7   5  16        2.55        7.94     17.22 o
   9   5  16       98.62       88.24     25.94 o
 -28   6  16       18.12       14.04     19.17 o
 -26   6  16      299.09      327.65     49.70 o
 -24   6  16       15.96        4.51     16.30 o
 -22   6  16      392.56      500.79     41.29 o
 -20   6  16      335.68      356.39     37.37 o
 -18   6  16      139.32      143.35     26.30 o
 -16   6  16       17.26       20.30     16.11 o
 -14   6  16      110.04       53.65     22.87 o
 -12   6  16      111.63      111.80     28.03 o
 -10   6  16      178.43      202.98     25.97 o
  -8   6  16       98.44       98.60     29.26 o
  -6   6  16      308.11      338.51     35.27 o
  -4   6  16      442.98      462.42     54.19 o
  -2   6  16      596.72      608.68     49.39 o
   0   6  16       52.98       36.92     19.22 o
   2   6  16      195.11      196.01     31.85 o
   4   6  16        6.48       -3.86     17.37 o
 -19   7  16      190.04      158.56     26.90 o
 -17   7  16       93.99       85.12     21.80 o
 -15   7  16      130.25      146.15     25.79 o
 -13   7  16        2.04        3.92     16.03 o
 -11   7  16       99.05       98.43     24.88 o
  -9   7  16        6.81       -4.60     14.04 o
  -7   7  16      211.99      211.05     30.40 o
  -5   7  16      259.33      267.77     34.04 o
  -3   7  16       74.18       49.92     20.49 o
 -38   0  17      446.79      325.34     93.95 o
 -36   0  17       15.24       21.44     45.14 o
 -34   0  17      221.04      364.34    131.32 o
 -32   0  17       45.56       30.05     48.40 o
 -30   0  17        1.97       14.94     23.18 o
 -28   0  17     2944.56     3270.76    117.04 o
 -26   0  17      226.41      215.33     42.21 o
 -24   0  17     1550.70     1455.91    192.97 o
 -22   0  17     2641.97     2534.36    114.31 o
 -20   0  17      265.15      250.49     77.03 o
 -18   0  17     1030.11     1038.19     73.92 o
 -16   0  17        0.22       -1.80     12.84 o
 -14   0  17      899.47      829.03     54.72 o
 -12   0  17        1.59       -1.16     12.81 o
 -10   0  17      270.38      302.53     32.01 o
  -8   0  17      289.55      247.74     28.78 o
  -6   0  17      195.12      164.50     24.64 o
  -4   0  17      201.10      167.98     25.80 o
  -2   0  17       37.08       35.56     21.02 o
   0   0  17      202.98      194.73     41.73 o
   2   0  17       10.40       16.13     22.56 o
   4   0  17       81.80      132.26     39.01 o
   6   0  17      142.38      107.01     39.06 o
   8   0  17      426.27      479.42    180.37 o
  10   0  17      117.83      161.56     55.48 o
  12   0  17      184.21      196.33     51.38 o
  14   0  17      458.95      284.63     89.66 o
 -39   1  17      142.64       83.94     34.00 o
 -37   1  17       92.39       42.59     27.40 o
 -35   1  17      397.48      408.63     52.84 o
 -33   1  17       98.77       63.74     26.97 o
 -31   1  17      288.32      239.08     39.25 o
 -29   1  17      209.42      170.13     45.41 o
 -27   1  17       35.29       44.76     21.02 o
 -25   1  17     1178.74     1177.84     78.88 o
 -23   1  17      480.86      497.90     41.48 o
 -21   1  17      215.41      231.65     36.27 o
 -19   1  17     1462.00     1583.46     46.47 o
 -17   1  17      218.55      219.96     18.93 o
 -15   1  17      373.93      403.15     22.90 o
 -13   1  17      496.18      525.50     27.80 o
 -11   1  17      618.91      602.07     29.74 o
  -9   1  17     1017.58     1049.18     46.93 o
  -7   1  17     1333.67     1354.15     49.23 o
  -5   1  17     1373.85     1385.48     94.95 o
  -3   1  17      688.22      636.14     37.73 o
  -1   1  17      103.80       85.29     15.67 o
   1   1  17      288.40      262.96     24.95 o
   3   1  17      239.49      200.62     31.82 o
   5   1  17      201.25      194.28     32.99 o
   7   1  17      137.92      142.47     43.03 o
   9   1  17      309.61      285.78     40.06 o
  11   1  17      405.37      399.69     48.98 o
  13   1  17      181.57      152.42     34.99 o
  15   1  17        2.76       28.40     25.81 o
 -38   2  17      174.04      155.91     45.83 o
 -36   2  17        4.40       -5.18     20.95 o
 -34   2  17       71.78       28.01     24.03 o
 -32   2  17       64.84       56.16     24.78 o
 -30   2  17       52.78       32.06     20.88 o
 -28   2  17      125.29      130.30     22.52 o
 -26   2  17      167.26      170.26     24.03 o
 -24   2  17      532.13      577.16     93.11 o
 -22   2  17      305.67      299.94     41.18 o
 -20   2  17      191.83      163.51     23.43 o
 -18   2  17       49.81       31.70     15.23 o
 -16   2  17     1252.32     1254.06     45.18 o
 -14   2  17       67.97       51.90     12.34 o
 -12   2  17     1120.87     1126.76     45.78 o
 -10   2  17      575.42      565.00     36.67 o
  -8   2  17     1399.23     1432.46     56.95 o
  -6   2  17      375.08      403.04     34.85 o
  -4   2  17       51.84       17.95     12.40 o
  -2   2  17     1139.62     1232.97     52.03 o
   0   2  17       74.79       72.75     17.13 o
   2   2  17      307.73      326.47     30.69 o
   4   2  17      398.33      413.39     35.25 o
   6   2  17     1038.16      988.50     67.51 o
   8   2  17      755.59      798.22     63.75 o
  10   2  17      104.45      108.47     33.78 o
  12   2  17      410.92      483.25     62.07 o
  14   2  17       41.91       35.67     29.66 o
 -37   3  17        6.00       24.06     34.04 o
 -35   3  17     1315.89     1171.02     96.95 o
 -33   3  17      132.45      132.03     26.01 o
 -31   3  17     1357.10     1616.24     66.88 o
 -29   3  17     1013.82     1159.48     57.76 o
 -27   3  17      296.30      271.01     32.01 o
 -25   3  17     1159.66     1128.52     77.06 o
 -23   3  17      196.66      173.07     25.30 o
 -21   3  17      175.60      174.47     30.85 o
 -19   3  17      162.24      153.37     19.92 o
 -17   3  17      479.44      541.33     33.76 o
 -15   3  17      291.13      225.53     32.27 o
 -13   3  17      476.79      472.49     46.39 o
 -11   3  17      984.71     1014.81     84.70 o
  -9   3  17      157.53      157.65     23.79 o
  -7   3  17      160.50      135.43     24.31 o
  -5   3  17      302.18      347.61     33.70 o
  -3   3  17       92.81       61.29     16.64 o
  -1   3  17      203.51      173.51     40.80 o
   1   3  17      278.37      284.82     32.07 o
   3   3  17       11.60       13.02     15.22 o
   5   3  17      171.52      154.10     26.85 o
   7   3  17      356.13      327.83     47.82 o
   9   3  17      160.72      194.82     43.38 o
  11   3  17     1032.65     1355.55     99.13 o
  13   3  17      184.49      146.26     41.63 o
 -34   4  17       24.30        5.35     19.86 o
 -32   4  17      159.93      196.35     32.90 o
 -30   4  17       30.14       37.60     18.01 o
 -28   4  17      535.68      624.17     47.26 o
 -26   4  17      169.85      110.04     30.53 o
 -24   4  17      134.32      100.16     21.95 o
 -22   4  17     1347.70     1498.86    110.56 o
 -20   4  17      127.89      102.65     18.52 o
 -18   4  17       23.91       18.79     13.26 o
 -16   4  17      396.93      371.17     35.35 o
 -14   4  17       94.22       50.69     16.48 o
 -12   4  17     1606.97     1689.06     63.66 o
 -10   4  17      127.63      142.78     23.04 o
  -8   4  17      934.58      976.00     52.72 o
  -6   4  17      579.06      526.19     37.26 o
  -4   4  17        6.32       -1.61     13.34 o
  -2   4  17      271.03      197.38     28.03 o
   0   4  17      197.44      154.83     25.56 o
   2   4  17        7.20        6.76     14.77 o
   4   4  17      238.89      225.43     31.71 o
   6   4  17      125.59      137.96     27.26 o
   8   4  17       85.90       65.94     22.87 o
  10   4  17       86.15       88.23     26.63 o
 -31   5  17      322.39      347.60     75.43 o
 -29   5  17       58.59       47.37     22.51 o
 -27   5  17      427.30      440.37     49.40 o
 -25   5  17      137.01      116.07     24.54 o
 -23   5  17      397.45      459.39     37.39 o
 -21   5  17      109.75       89.24     27.82 o
 -19   5  17      220.04      218.17     25.33 o
 -17   5  17      238.80      242.45     31.83 o
 -15   5  17      100.20       83.68     21.82 o
 -13   5  17      220.43      158.74     32.99 o
 -11   5  17      540.81      594.95     42.85 o
  -9   5  17      758.26      835.36     72.76 o
  -7   5  17      133.62      121.56     21.54 o
  -5   5  17      924.15     1041.78     72.71 o
  -3   5  17      535.41      585.46     45.87 o
  -1   5  17      552.78      518.96     55.19 o
   1   5  17       22.31       21.39     17.27 o
   3   5  17      179.77      206.55     31.38 o
   5   5  17      278.06      314.33     38.17 o
   7   5  17      406.69      422.06     45.46 o
 -26   6  17       27.04       38.05     22.16 o
 -24   6  17      515.97      489.39     44.44 o
 -22   6  17      142.86      124.60     22.85 o
 -20   6  17      247.00      330.94     33.18 o
 -18   6  17      276.16      324.84     36.43 o
 -16   6  17      123.76      102.16     33.91 o
 -14   6  17      156.69      171.07     28.50 o
 -12   6  17       16.96       13.34     17.42 o
 -10   6  17       66.57       60.11     20.04 o
  -8   6  17      157.08      184.21     26.13 o
  -6   6  17        1.72       21.25     17.05 o
  -4   6  17      189.89      149.53     27.60 o
  -2   6  17      200.65      229.48     38.91 o
   0   6  17       69.44       44.89     23.36 o
   2   6  17      400.05      387.20     42.56 o
 -15   7  17      129.26       95.29     26.10 o
 -13   7  17      281.00      302.68     46.13 o
 -11   7  17      136.89      203.99     32.79 o
  -9   7  17      239.45      250.46     36.96 o
 -38   0  18        2.44       -1.50     46.63 o
 -36   0  18      138.54      144.87     68.76 o
 -34   0  18      232.00      160.90     43.66 o
 -32   0  18      806.73      985.39     87.63 o
 -30   0  18       13.49       11.99     25.60 o
 -28   0  18      312.27      281.32     49.25 o
 -26   0  18      254.17      216.04     81.93 o
 -24   0  18      133.85      146.60     35.17 o
 -22   0  18      129.77       76.77     27.90 o
 -20   0  18      646.39      675.30     65.70 o
 -18   0  18      216.82      252.51     43.19 o
 -16   0  18     1914.73     2008.59     81.97 o
 -14   0  18      398.78      344.70     46.86 o
 -12   0  18     1214.29     1197.21    107.72 o
 -10   0  18     3469.14     3640.05    101.67 o
  -8   0  18       75.28       63.48     18.76 o
  -6   0  18     2736.83     2682.49     86.12 o
  -4   0  18      199.72      177.54     32.67 o
  -2   0  18     1634.73     1652.42    101.32 o
   0   0  18        6.11       10.43     21.64 o
   2   0  18      576.64      470.87     98.75 o
   4   0  18      117.42      130.52     41.15 o
   6   0  18      319.81      356.44     63.70 o
   8   0  18       82.57       46.56     59.06 o
  10   0  18        3.61       -8.63     27.44 o
  12   0  18       55.26      112.14     47.67 o
 -37   1  18        0.68        4.67     25.56 o
 -35   1  18      484.16      498.77     59.14 o
 -33   1  18      196.05      145.44     35.20 o
 -31   1  18      264.83      260.76     42.80 o
 -29   1  18      982.04      884.15    110.60 o
 -27   1  18       52.97      114.59     27.66 o
 -25   1  18     1316.23     1156.80     72.34 o
 -23   1  18      703.38      740.54     59.00 o
 -21   1  18      805.82      765.60     58.80 o
 -19   1  18       46.73       48.48     18.11 o
 -17   1  18     1703.62     1702.98     66.82 o
 -15   1  18      493.22      548.14     27.84 o
 -13   1  18     1367.30     1439.99     72.86 o
 -11   1  18      311.91      344.36     24.03 o
  -9   1  18     1515.07     1637.31     54.38 o
  -7   1  18      131.01      110.70     18.76 o
  -5   1  18      359.89      355.48     33.51 o
  -3   1  18      176.44      152.31     22.12 o
  -1   1  18      236.64      242.08     24.55 o
   1   1  18       71.15       71.97     20.07 o
   3   1  18      334.12      380.89     43.21 o
   5   1  18      290.13      249.50     50.81 o
   7   1  18      145.63      155.94     33.94 o
   9   1  18      499.90      527.16     55.28 o
  11   1  18      123.59      144.53     34.97 o
  13   1  18      279.80      305.40     46.85 o
 -36   2  18      547.48      450.26     56.74 o
 -34   2  18       56.92       53.39     26.79 o
 -32   2  18     1285.74     1315.28     84.70 o
 -30   2  18      113.44      121.87     62.42 o
 -28   2  18     1884.57     1967.03     94.47 o
 -26   2  18      331.86      338.01     30.60 o
 -24   2  18     1070.23     1112.81     51.14 o
 -22   2  18     1162.01     1135.17     51.91 o
 -20   2  18        9.94       11.90     12.01 o
 -18   2  18      608.27      629.62     45.45 o
 -16   2  18       76.07       78.81     17.87 o
 -14   2  18      325.70      330.91     26.88 o
 -12   2  18      219.82      194.43     23.38 o
 -10   2  18      581.11      651.88     39.17 o
  -8   2  18      391.04      395.81     35.04 o
  -6   2  18      504.81      653.43     49.52 o
  -4   2  18      784.04      893.90     51.45 o
  -2   2  18      118.18       94.45     26.07 o
   0   2  18      264.04      265.76     32.81 o
   2   2  18      124.47       93.53     20.38 o
   4   2  18       17.07       32.13     16.67 o
   6   2  18      583.52      563.79     65.45 o
   8   2  18       80.59       52.76     29.81 o
  10   2  18      238.85      195.10     54.86 o
  12   2  18        0.55       -6.35     25.32 o
 -35   3  18      177.93      172.78     50.85 o
 -33   3  18      103.71      127.01     33.35 o
 -31   3  18      126.12      146.95     26.03 o
 -29   3  18       94.59       88.17     21.99 o
 -27   3  18      323.05      334.58     35.08 o
 -25   3  18      116.09      120.36     22.39 o
 -23   3  18      166.13      148.91     24.67 o
 -21   3  18      467.43      476.40     36.58 o
 -19   3  18       73.25       73.08     17.87 o
 -17   3  18     1020.33     1117.94     60.51 o
 -15   3  18       80.27       68.22     17.42 o
 -13   3  18     1236.37     1219.84     71.54 o
 -11   3  18      152.08       97.52     20.46 o
  -9   3  18     1316.83     1396.16     60.66 o
  -7   3  18      247.81      255.56     29.84 o
  -5   3  18      544.09      579.94     44.28 o
  -3   3  18      213.65      188.25     24.91 o
  -1   3  18       83.78       86.99     19.78 o
   1   3  18      406.84      392.83     35.81 o
   3   3  18        9.46       16.30     16.71 o
   5   3  18      770.96      801.82     65.91 o
   7   3  18      199.00      235.10     51.53 o
   9   3  18       16.66       34.83     28.72 o
 -32   4  18      119.16      136.44     27.54 o
 -30   4  18       56.64       63.84     22.07 o
 -28   4  18      421.87      392.16     58.85 o
 -26   4  18      358.09      437.57     54.78 o
 -24   4  18      163.25      165.46     27.07 o
 -22   4  18       62.35       62.88     18.03 o
 -20   4  18      747.68      784.94     42.60 o
 -18   4  18      331.43      291.24     28.41 o
 -16   4  18      226.95      205.37     26.99 o
 -14   4  18      589.23      587.25     47.41 o
 -12   4  18      123.86      132.68     23.11 o
 -10   4  18      342.98      347.63     34.53 o
  -8   4  18      263.31      221.18     42.16 o
  -6   4  18      446.73      463.79     40.28 o
  -4   4  18       47.00       19.24     14.40 o
  -2   4  18      467.96      522.56     44.18 o
   0   4  18       34.86       45.84     18.99 o
   2   4  18      219.66      260.64     39.09 o
   4   4  18       19.58       22.26     18.58 o
   6   4  18      114.01      112.30     27.15 o
   8   4  18       65.94       33.27     22.84 o
 -29   5  18      782.32      908.34     66.21 o
 -27   5  18      187.06      165.31     32.40 o
 -25   5  18      521.99      635.73     48.82 o
 -23   5  18      198.09      234.43     29.42 o
 -21   5  18      196.07      220.08     26.63 o
 -19   5  18      337.01      313.49     33.11 o
 -17   5  18      192.30      179.18     29.53 o
 -15   5  18      267.16      270.34     34.82 o
 -13   5  18      179.74      176.75     29.63 o
 -11   5  18      286.76      308.62     33.90 o
  -9   5  18       16.54       21.62     15.97 o
  -7   5  18      157.44      198.11     29.78 o
  -5   5  18       64.49       54.93     18.61 o
  -3   5  18        8.93       14.27     16.92 o
  -1   5  18      204.40      186.21     35.18 o
   1   5  18       13.09       17.34     18.13 o
   3   5  18      208.66      204.07     32.94 o
 -24   6  18       17.33       13.24     17.79 o
 -22   6  18      408.55      417.11     42.58 o
 -20   6  18       23.63       40.09     18.33 o
 -18   6  18      135.62      144.67     28.73 o
 -16   6  18      316.40      364.45     93.13 o
 -14   6  18       84.62       82.12     24.46 o
 -12   6  18       95.23       93.98     26.02 o
 -10   6  18      472.08      490.73     44.19 o
  -8   6  18      133.27      157.23     39.85 o
  -6   6  18      208.99      132.14     29.35 o
  -4   6  18       67.60       28.77     19.77 o
  -2   6  18      193.60      143.32     29.00 o
 -38   0  19       28.24      -17.70     44.73 o
 -36   0  19      109.83      216.49     78.49 o
 -34   0  19       16.85       24.17     28.79 o
 -32   0  19      116.57      140.54     41.56 o
 -30   0  19      360.42      236.86     99.97 o
 -28   0  19        1.60       -6.59     18.97 o
 -26   0  19     1134.84     1109.94     88.20 o
 -24   0  19      188.28      166.43     38.44 o
 -22   0  19      265.61      232.85     42.60 o
 -20   0  19        0.07       -7.87     16.04 o
 -18   0  19      233.88      221.79     43.13 o
 -16   0  19        4.02        7.80     16.32 o
 -14   0  19      666.51      625.18     53.32 o
 -12   0  19      444.46      299.75     81.53 o
 -10   0  19      130.79      129.07     28.40 o
  -8   0  19      120.89      112.05     23.69 o
  -6   0  19       21.90       10.20     18.86 o
  -4   0  19        5.98        4.83     19.49 o
  -2   0  19      159.61      156.44     65.15 o
   0   0  19      285.66      289.26     59.64 o
   2   0  19       26.49       45.48     30.02 o
   4   0  19       10.21       -0.66     24.86 o
   6   0  19      108.23      138.80     45.86 o
   8   0  19       25.19       12.65     31.69 o
  10   0  19       35.81       44.24     39.04 o
 -37   1  19       62.46       20.18     26.29 o
 -35   1  19      108.57       84.56     31.95 o
 -33   1  19      563.62      534.24     59.13 o
 -31   1  19       75.23       47.74     25.25 o
 -29   1  19       37.69        6.76     18.31 o
 -27   1  19      552.46      632.44     59.99 o
 -25   1  19      221.48      152.05     32.35 o
 -23   1  19      109.46       82.06     24.71 o
 -21   1  19      497.53      589.85     54.90 o
 -19   1  19      840.89      775.13     73.07 o
 -17   1  19      147.72      163.35     26.74 o
 -15   1  19     1208.75     1305.07     52.93 o
 -13   1  19      877.95      874.68     34.77 o
 -11   1  19      275.73      333.17     24.29 o
  -9   1  19      422.79      481.46     34.85 o
  -7   1  19     1511.93     1559.35     57.10 o
  -5   1  19       29.40       28.52     16.04 o
  -3   1  19     1245.85     1332.57     66.46 o
  -1   1  19       48.62       57.07     18.82 o
   1   1  19      635.71      629.54     61.73 o
   3   1  19      557.37      649.63     57.28 o
   5   1  19      277.80      371.75     46.91 o
   7   1  19      542.74      470.96     54.05 o
   9   1  19      268.57      297.53     45.19 o
  11   1  19       42.93       60.02     33.27 o
 -36   2  19      117.95      130.64     36.43 o
 -34   2  19      340.23      246.33     44.29 o
 -32   2  19      230.68      234.01     41.88 o
 -30   2  19      373.11      258.59     62.76 o
 -28   2  19      562.52      640.29     78.33 o
 -26   2  19      629.98      604.91     58.13 o
 -24   2  19       45.70       43.94     16.28 o
 -22   2  19      308.49      286.99     33.28 o
 -20   2  19      951.11     1030.19     66.04 o
 -18   2  19      292.75      295.95     26.36 o
 -16   2  19      773.38      788.40     40.19 o
 -14   2  19     1832.08     1913.37     60.04 o
 -12   2  19      470.59      439.24     34.34 o
 -10   2  19      888.04      995.92     53.46 o
  -8   2  19      305.02      332.82     33.70 o
  -6   2  19      324.84      350.64     35.80 o
  -4   2  19       29.97       28.17     16.22 o
  -2   2  19       32.74       35.68     15.98 o
   0   2  19      483.96      459.80     37.75 o
   2   2  19      250.99      268.29     31.18 o
   4   2  19      515.21      442.52     56.88 o
   6   2  19      111.56      117.04     35.59 o
   8   2  19      606.27      515.87     65.51 o
  10   2  19      114.15       72.29     33.23 o
 -35   3  19       35.44       13.27     23.91 o
 -33   3  19     1304.54     1393.05     89.65 o
 -31   3  19      355.12      348.34     51.25 o
 -29   3  19      179.08      187.08     42.53 o
 -27   3  19      167.68      203.37     28.68 o
 -25   3  19      316.33      353.40     36.65 o
 -23   3  19      163.76      172.12     42.27 o
 -21   3  19      448.87      476.16     37.23 o
 -19   3  19      168.63      149.56     21.37 o
 -17   3  19      129.57      115.47     23.21 o
 -15   3  19     1127.94     1216.98     57.48 o
 -13   3  19        9.70       11.70     13.10 o
 -11   3  19      339.28      369.71     41.70 o
  -9   3  19       63.50       98.67     21.47 o
  -7   3  19       80.06       60.47     18.69 o
  -5   3  19      203.40      215.09     29.58 o
  -3   3  19       12.47        6.78     13.35 o
  -1   3  19       80.39       64.01     18.95 o
   1   3  19       36.49       49.13     18.90 o
   3   3  19      241.60      274.22     32.79 o
   5   3  19       71.14       68.03     21.46 o
   7   3  19       21.19       42.98     30.65 o
 -32   4  19      198.92      201.02     30.89 o
 -30   4  19      684.57      691.19     51.34 o
 -28   4  19       91.90       90.57     23.94 o
 -26   4  19      458.57      411.24     40.26 o
 -24   4  19       56.86       22.83     17.30 o
 -22   4  19      453.50      497.62     40.31 o
 -20   4  19      288.85      329.97     30.44 o
 -18   4  19      711.41      783.27     44.77 o
 -16   4  19      362.99      387.33     40.52 o
 -14   4  19      997.14     1044.38     62.81 o
 -12   4  19      280.80      258.63     31.58 o
 -10   4  19     1112.95     1107.17     59.12 o
  -8   4  19       13.55       17.33     15.23 o
  -6   4  19      161.37      131.63     25.26 o
  -4   4  19       26.58       20.33     15.49 o
  -2   4  19      127.74      101.31     22.03 o
   0   4  19       34.85       31.57     17.40 o
   2   4  19      200.22      134.56     25.38 o
   4   4  19      351.29      434.26     71.13 o
 -27   5  19       82.91      113.37     26.39 o
 -25   5  19       62.70       65.78     22.04 o
 -23   5  19      150.61      142.62     24.85 o
 -21   5  19      246.43      264.45     29.73 o
 -19   5  19      106.10       77.86     21.00 o
 -17   5  19      296.90      266.31     51.76 o
 -15   5  19       55.13       96.85     25.47 o
 -13   5  19      387.29      379.84     45.90 o
 -11   5  19      236.68      257.83     33.07 o
  -9   5  19      351.54      493.81     45.31 o
  -7   5  19      785.05      849.70     56.71 o
  -5   5  19       39.67       21.75     17.96 o
  -3   5  19      526.96      519.90     42.59 o
  -1   5  19       40.43       35.61     20.08 o
   1   5  19      524.61      577.76     51.88 o
 -20   6  19       34.95       14.98     17.03 o
 -18   6  19      263.33      249.54     36.66 o
 -16   6  19      107.81      106.24     26.33 o
 -14   6  19      342.05      326.07     40.12 o
 -12   6  19      144.44      156.84     30.63 o
 -10   6  19       30.00       48.40     20.37 o
  -8   6  19      104.22      126.76     27.33 o
  -6   6  19      189.28      114.62     26.99 o
 -36   0  20      262.81      133.30     65.08 o
 -34   0  20      133.98      127.10     66.92 o
 -32   0  20      271.22      261.84     74.41 o
 -30   0  20      485.50      414.48     64.64 o
 -28   0  20      206.27      225.90     88.77 o
 -26   0  20        0.22        3.83     22.14 o
 -24   0  20     1008.56     1074.01     87.82 o
 -22   0  20      474.74      447.03     59.97 o
 -20   0  20      376.06      360.03     54.71 o
 -18   0  20      228.84      168.23     77.20 o
 -16   0  20      363.37      379.96     45.54 o
 -14   0  20      671.20      611.93     55.57 o
 -12   0  20        0.44       21.56     18.76 o
 -10   0  20     2078.28     2298.73    123.16 o
  -8   0  20      282.67      324.41     56.36 o
  -6   0  20      773.78      781.74    107.84 o
  -4   0  20      964.52      712.84    118.25 o
  -2   0  20     1243.00     1202.73    150.52 o
   0   0  20      917.53      892.84    135.07 o
   2   0  20      129.22      152.99     48.56 o
   4   0  20     1326.10     1210.72    110.50 o
   6   0  20      226.70      223.89     57.24 o
   8   0  20       17.54       28.66     37.06 o
 -35   1  20      201.96      151.72     37.38 o
 -33   1  20       83.25       63.47     27.21 o
 -31   1  20      314.80      344.62     48.06 o
 -29   1  20      278.16      262.35     42.35 o
 -27   1  20       41.78       28.36     21.69 o
 -25   1  20      220.67      237.43     39.46 o
 -23   1  20      911.55     1087.76     73.98 o
 -21   1  20      529.50      491.63     53.02 o
 -19   1  20      288.96      258.54     51.95 o
 -17   1  20      295.51      332.57     37.57 o
 -15   1  20      147.06      146.55     24.09 o
 -13   1  20      982.77     1049.48     50.55 o
 -11   1  20      527.43      454.30     46.31 o
  -9   1  20      252.92      254.32     21.49 o
  -7   1  20      407.64      403.31     29.70 o
  -5   1  20       69.92       22.20     17.32 o
  -3   1  20      166.05      171.07     33.92 o
  -1   1  20       26.49       26.92     27.94 o
   1   1  20      287.10      320.35     67.56 o
   3   1  20      124.94      103.87     28.88 o
   5   1  20       95.19       97.67     30.88 o
   7   1  20       49.19       56.87     28.47 o
 -34   2  20      710.58      753.03    112.58 o
 -32   2  20      316.31      251.16     43.43 o
 -30   2  20     1954.62     2104.49    132.16 o
 -28   2  20      131.74      146.17     44.86 o
 -26   2  20      288.55      274.97     69.96 o
 -24   2  20        4.02       14.00     17.50 o
 -22   2  20       22.44       33.94     15.26 o
 -20   2  20      966.83     1100.09     51.69 o
 -18   2  20      850.02      961.63     43.41 o
 -16   2  20      259.49      216.30     24.02 o
 -14   2  20      326.14      336.06     26.98 o
 -12   2  20      514.24      620.13     35.36 o
 -10   2  20      331.99      377.31     50.37 o
  -8   2  20        4.31       -5.98     14.21 o
  -6   2  20       12.78       21.22     16.37 o
  -4   2  20       51.59       47.85     19.66 o
  -2   2  20      334.91      364.28     39.05 o
   0   2  20      564.57      637.72     52.58 o
   2   2  20       53.21       33.92     26.48 o
   4   2  20      468.30      500.14     64.81 o
   6   2  20      325.02      306.11     69.04 o
 -33   3  20      476.57      577.25     66.76 o
 -31   3  20      111.49       95.96     30.53 o
 -29   3  20      145.03      153.00     33.98 o
 -27   3  20      149.14      145.03     26.23 o
 -25   3  20       92.75       85.45     21.99 o
 -23   3  20       30.67       23.48     16.72 o
 -21   3  20      113.15       99.79     21.18 o
 -19   3  20       25.02        3.33     12.33 o
 -17   3  20      862.95      835.49     44.80 o
 -15   3  20      512.20      564.08     39.43 o
 -13   3  20     1882.50     1943.56     72.25 o
 -11   3  20     1530.64     1650.88     69.68 o
  -9   3  20      148.71      118.59     24.45 o
  -7   3  20     1097.68     1319.48     66.27 o
  -5   3  20       21.83       16.96     17.04 o
  -3   3  20      238.22      269.35     34.95 o
  -1   3  20       45.32       47.82     19.61 o
   1   3  20      377.11      442.66     41.47 o
   3   3  20      334.41      389.30     38.94 o
   5   3  20      171.64       97.03     37.82 o
 -30   4  20      246.60      326.69     38.34 o
 -28   4  20       51.16       45.90     21.37 o
 -26   4  20        6.82       10.00     16.48 o
 -24   4  20      205.45      219.14     30.90 o
 -22   4  20      140.31      135.36     23.52 o
 -20   4  20      167.65      155.80     24.32 o
 -18   4  20      418.44      387.58     36.13 o
 -16   4  20      199.96      196.53     32.55 o
 -14   4  20      499.58      535.78     54.58 o
 -12   4  20      389.99      390.57     43.18 o
 -10   4  20      615.43      626.29     49.11 o
  -8   4  20       93.09       36.18     18.44 o
  -6   4  20      539.99      632.05     50.38 o
  -4   4  20      219.28      221.71     32.30 o
  -2   4  20      263.11      223.86     41.41 o
   0   4  20      386.68      386.55     38.01 o
   2   4  20       26.61       26.41     19.95 o
 -25   5  20      337.79      372.04     40.96 o
 -23   5  20      533.41      560.21     57.37 o
 -21   5  20       69.48       80.46     20.69 o
 -19   5  20      431.40      516.26     42.63 o
 -17   5  20       74.00       81.22     25.04 o
 -15   5  20      249.63      269.04     37.86 o
 -13   5  20        7.48       16.71     18.99 o
 -11   5  20       34.80       41.46     19.98 o
  -9   5  20       72.46       72.91     23.08 o
  -7   5  20      139.43      135.66     29.47 o
  -5   5  20       34.12       35.31     19.98 o
  -3   5  20        2.57       12.03     19.81 o
 -34   0  21      551.78      494.31    113.76 o
 -32   0  21      838.99      794.13    134.32 o
 -30   0  21      221.20      274.81     54.71 o
 -28   0  21     1861.12     1926.84    123.26 o
 -26   0  21      141.25      130.06     50.62 o
 -24   0  21       11.88      -20.15     20.15 o
 -22   0  21        8.88        1.20     23.13 o
 -20   0  21     1927.27     1852.68    149.46 o
 -18   0  21      671.83      608.48     99.43 o
 -16   0  21     1386.97     1379.75     79.92 o
 -14   0  21     1526.27     1655.88    150.97 o
 -12   0  21      263.16      312.70     68.01 o
 -10   0  21      521.04      436.92     91.09 o
  -8   0  21      301.03      201.02     47.54 o
  -6   0  21      215.62      164.95     64.61 o
  -4   0  21        0.26       -6.40     34.31 o
  -2   0  21      189.26      263.19     79.86 o
   0   0  21       40.15       20.83     41.94 o
   2   0  21       42.29       22.47     47.59 o
   4   0  21       11.27       47.28     38.19 o
   6   0  21       28.07       10.75     34.13 o
 -35   1  21       39.46       30.91     25.78 o
 -33   1  21      150.15      110.06     34.47 o
 -31   1  21      283.91      274.49     86.84 o
 -29   1  21       75.68       98.72     31.20 o
 -27   1  21      336.78      280.82     43.28 o
 -25   1  21     1130.70     1197.13     80.72 o
 -23   1  21      246.52      228.03     39.02 o
 -21   1  21      197.65      147.35     32.64 o
 -19   1  21      193.20      166.95     34.17 o
 -17   1  21      485.46      424.59     53.76 o
 -15   1  21      251.65      306.95     33.47 o
 -13   1  21       54.10       46.81     17.32 o
 -11   1  21      318.93      356.30     33.25 o
  -9   1  21      223.12      229.61     30.84 o
  -7   1  21      242.68      290.29     34.20 o
  -5   1  21       41.30        3.23     18.22 o
  -3   1  21      444.76      361.40     80.81 o
  -1   1  21      228.18      179.10     49.44 o
   1   1  21      659.07      697.57     93.94 o
   3   1  21      739.39      815.79     80.67 o
   5   1  21       72.80       51.04     37.24 o
 -34   2  21       11.74        3.54     23.73 o
 -32   2  21      294.42      332.30     50.84 o
 -30   2  21       86.62      112.46     32.11 o
 -28   2  21      292.83      271.65     44.80 o
 -26   2  21        9.45        2.22     18.42 o
 -24   2  21      348.47      398.57     50.41 o
 -22   2  21      333.34      211.16     37.37 o
 -20   2  21      208.81      296.95     43.22 o
 -18   2  21      403.22      420.02     34.51 o
 -16   2  21       65.23       67.57     18.09 o
 -14   2  21      157.78      103.95     20.80 o
 -12   2  21       95.94      128.40     20.37 o
 -10   2  21      611.22      644.95     48.92 o
  -8   2  21      151.39      135.18     26.04 o
  -6   2  21       66.43       48.92     19.61 o
  -4   2  21      475.90      438.34     42.55 o
  -2   2  21       48.20       51.93     24.92 o
   0   2  21      309.76      336.26     67.80 o
   2   2  21      254.62      138.65     55.93 o
   4   2  21      219.65      203.22     45.24 o
 -31   3  21      727.68      846.73     74.34 o
 -29   3  21      645.90      557.02     60.76 o
 -27   3  21      234.57      237.41     41.68 o
 -25   3  21      227.28      184.37     27.64 o
 -23   3  21      458.71      549.21     43.49 o
 -21   3  21      143.36      121.78     22.85 o
 -19   3  21      263.24      236.38     27.20 o
 -17   3  21      164.15      190.86     23.88 o
 -15   3  21       28.02        8.59     14.06 o
 -13   3  21      122.53       98.59     23.93 o
 -11   3  21       41.11        9.59     15.82 o
  -9   3  21       75.47       53.61     21.67 o
  -7   3  21       39.31       18.61     17.01 o
  -5   3  21      136.28      122.14     26.99 o
  -3   3  21       10.63        6.84     18.87 o
  -1   3  21      130.25      106.31     27.37 o
   1   3  21      109.87      119.01     26.57 o
 -28   4  21      592.71      717.55     72.80 o
 -26   4  21      127.72      115.03     32.09 o
 -24   4  21      175.95      147.60     28.16 o
 -22   4  21      231.85      222.36     30.56 o
 -20   4  21      311.82      317.52     34.01 o
 -18   4  21      415.95      427.05     71.19 o
 -16   4  21      466.63      482.90     41.91 o
 -14   4  21      523.83      511.76     50.44 o
 -12   4  21      162.18      176.48     30.01 o
 -10   4  21      861.51      985.24    117.06 o
  -8   4  21       44.90       68.20     22.70 o
  -6   4  21      485.10      492.32     47.51 o
  -4   4  21      318.13      403.70     43.76 o
  -2   4  21      281.23      361.43     49.65 o
 -21   5  21      196.91      217.56     65.69 o
 -19   5  21      104.68       99.04     23.90 o
 -17   5  21      792.41      822.25     62.34 o
 -15   5  21      560.92      734.17     60.46 o
 -13   5  21        4.71        9.12     20.05 o
 -11   5  21      636.90      647.79     52.29 o
  -9   5  21      255.24      278.10     36.88 o
 -32   0  22      111.15       61.13     53.78 o
 -30   0  22       27.35       25.73     47.11 o
 -28   0  22        5.85       15.33     29.00 o
 -26   0  22      191.89      172.46     43.08 o
 -24   0  22        3.38      -10.93     24.06 o
 -22   0  22      291.25      338.87     56.54 o
 -20   0  22      219.96      330.15     55.67 o
 -18   0  22      590.20      488.53    103.27 o
 -16   0  22        0.52        8.34     26.17 o
 -14   0  22       18.56       27.25     27.25 o
 -12   0  22      294.05      404.58     65.96 o
 -10   0  22      259.48      229.34     53.68 o
  -8   0  22      374.03      365.92     89.86 o
  -6   0  22      263.64      288.85     83.12 o
  -4   0  22     1176.89     1557.01    175.91 o
  -2   0  22       54.48      104.70     59.64 o
   0   0  22     1215.85     1184.28    164.41 o
   2   0  22      104.27       48.54     50.51 o
 -33   1  22      123.96      165.65     39.51 o
 -31   1  22      827.09      787.85     72.85 o
 -29   1  22      120.81       76.88     30.06 o
 -27   1  22      672.54      738.60     69.74 o
 -25   1  22      247.05      282.51     57.47 o
 -23   1  22      227.54      243.26     41.88 o
 -21   1  22       31.41       24.99     22.99 o
 -19   1  22     1017.81     1013.38     83.77 o
 -17   1  22      200.55      149.25     29.26 o
 -15   1  22      857.78      891.28     67.78 o
 -13   1  22      413.24      395.16     39.70 o
 -11   1  22      116.90       97.85     23.42 o
  -9   1  22      332.30      347.09     39.32 o
  -7   1  22      209.53      233.66     38.03 o
  -5   1  22      243.14      243.91     38.90 o
  -3   1  22       78.03       81.81     38.05 o
  -1   1  22       89.48       40.20     35.22 o
   1   1  22      337.79      525.30     84.52 o
 -32   2  22      148.79      119.61     34.57 o
 -30   2  22      368.50      370.31     52.22 o
 -28   2  22      145.69      104.44     31.56 o
 -26   2  22      761.26      803.83     70.21 o
 -24   2  22      352.54      352.18     67.79 o
 -22   2  22      112.41       80.56     39.62 o
 -20   2  22      513.29      624.65     98.66 o
 -18   2  22      288.42      331.43     40.01 o
 -16   2  22      219.44      177.92     31.71 o
 -14   2  22      145.10      117.19     20.68 o
 -12   2  22       97.29       90.75     20.07 o
 -10   2  22       50.06       39.71     15.93 o
  -8   2  22       98.20       78.00     23.09 o
  -6   2  22       25.93       26.77     20.41 o
  -4   2  22       15.54       17.81     19.23 o
  -2   2  22        3.89       17.39     23.11 o
   0   2  22       56.17       81.51     42.72 o
 -29   3  22      337.60      290.24     47.60 o
 -27   3  22      792.50      791.68     70.81 o
 -25   3  22      104.89       70.45     41.55 o
 -23   3  22      309.79      329.27     61.18 o
 -21   3  22      163.40      163.27     27.59 o
 -19   3  22      466.22      484.29     36.76 o
 -17   3  22      112.77       77.75     21.15 o
 -15   3  22      823.14      789.76     68.57 o
 -13   3  22       86.27       33.70     20.10 o
 -11   3  22      311.78      353.07     44.52 o
  -9   3  22       59.70       49.14     21.74 o
  -7   3  22      680.51      778.68     57.02 o
  -5   3  22       47.49       14.22     19.41 o
  -3   3  22      553.25      517.54     48.21 o
 -24   4  22      246.68      313.09     37.76 o
 -22   4  22      274.01      265.64     32.35 o
 -20   4  22      599.78      550.35     48.43 o
 -18   4  22      363.30      425.68     51.90 o
 -16   4  22      568.62      649.91     47.84 o
 -14   4  22      455.09      503.37     51.63 o
 -12   4  22      721.38      713.42     55.20 o
 -10   4  22        9.01        8.88     18.36 o
  -8   4  22      344.23      354.46     45.48 o
  -6   4  22       95.91       89.47     26.51 o
 -30   0  23       85.47       29.89     47.45 o
 -28   0  23      248.73      307.24     98.44 o
 -26   0  23        4.02       20.70     42.14 o
 -24   0  23     1590.01     1666.34    184.29 o
 -22   0  23       11.86        8.03     32.81 o
 -20   0  23       79.29       22.67     39.89 o
 -18   0  23     1146.30     1016.47    145.35 o
 -16   0  23      251.60      176.80     47.20 o
 -14   0  23       84.42      121.25     49.02 o
 -12   0  23      119.45       98.17     40.93 o
 -10   0  23       75.87       74.66     38.69 o
  -8   0  23      542.25      389.75    100.21 o
  -6   0  23      563.55      592.62    117.09 o
  -4   0  23        3.46       -7.01     38.46 o
  -2   0  23        1.09      -10.01     42.89 o
 -31   1  23      119.92      151.16     38.40 o
 -29   1  23       41.83       24.59     25.77 o
 -27   1  23      235.72      161.65     37.85 o
 -25   1  23      136.20       97.94     31.86 o
 -23   1  23      489.59      590.23     63.72 o
 -21   1  23     1135.48     1264.72    127.89 o
 -19   1  23       48.94        4.79     21.52 o
 -17   1  23      321.50      274.33     48.84 o
 -15   1  23      268.98      191.71     30.15 o
 -13   1  23       11.55        2.85     16.46 o
 -11   1  23      182.29      206.40     36.17 o
  -9   1  23       65.72       36.20     24.81 o
  -7   1  23      146.09      155.01     33.78 o
  -5   1  23      197.55      154.55     49.18 o
  -3   1  23       60.06       54.24     37.55 o
 -28   2  23      303.75      301.87     49.13 o
 -26   2  23       80.95      139.40     36.81 o
 -24   2  23       80.51       31.41     37.73 o
 -22   2  23      239.20      230.08     42.50 o
 -20   2  23      126.53      122.84     42.72 o
 -18   2  23      567.49      639.47     72.48 o
 -16   2  23      835.06      842.11     71.40 o
 -14   2  23       35.62       27.25     20.01 o
 -12   2  23      834.85      851.75     58.85 o
 -10   2  23      103.43      133.00     28.74 o
  -8   2  23      251.79      285.10     37.33 o
  -6   2  23      102.26       89.38     26.72 o
  -4   2  23      284.66      333.18     62.89 o
 -25   3  23       61.27       43.53     27.97 o
 -23   3  23       45.94       17.22     23.36 o
 -21   3  23      135.33      106.86     31.53 o
 -19   3  23      475.83      519.50     40.79 o
 -17   3  23      521.46      490.54     40.07 o
 -15   3  23      119.72       79.55     29.11 o
 -13   3  23      283.38      340.97     36.06 o
 -11   3  23      244.86      215.40     27.98 o
  -9   3  23      107.34      138.20     34.28 o
  -7   3  23       22.66       31.93     22.16 o
 -28   0  24      229.85      317.72     95.45 o
 -26   0  24       43.65       74.14     58.75 o
 -24   0  24       23.06       -4.56     41.19 o
 -22   0  24      429.16      384.71     99.60 o
 -20   0  24      307.33      485.74    110.56 o
 -18   0  24       89.23      150.18     67.26 o
 -16   0  24     1651.15     1693.40    125.65 o
 -14   0  24      167.52      116.29     44.22 o
 -12   0  24       14.69       22.71     32.78 o
 -10   0  24      589.71      664.92    126.01 o
  -8   0  24       26.78       70.46     58.48 o
  -6   0  24        1.64       51.33     61.07 o
 -27   1  24        2.04       16.03     25.30 o
 -25   1  24      146.18      126.11     44.31 o
 -23   1  24      235.79      154.26     38.17 o
 -21   1  24      382.50      387.05     54.05 o
 -19   1  24      373.96      440.38     56.77 o
 -17   1  24       91.19       75.79     27.41 o
 -15   1  24      312.95      308.97     38.38 o
 -13   1  24      647.56      657.95     87.73 o
 -11   1  24      608.93      733.65     83.39 o
  -9   1  24      199.03      196.17     44.13 o
  -7   1  24      315.90      243.82     60.28 o
 -24   2  24      538.29      537.30     62.04 o
 -22   2  24      205.21      194.48     41.57 o
 -20   2  24       76.96       47.82     33.27 o
 -18   2  24      196.95      178.99     40.00 o
 -16   2  24      202.28      254.22     46.60 o
 -14   2  24       51.65       51.21     25.39 o
 -12   2  24      102.32       86.91     26.18 o
 -10   2  24       41.56       31.10     22.76 o
 -22   0  25      635.15      607.05    127.10 o
 -20   0  25       49.27       56.03     52.96 o
 -18   0  25        5.39       24.78     46.22 o
 -16   0  25      323.68      414.19    106.00 o
 -14   0  25      108.35       77.93     43.71 o
 -21   1  25      227.55      236.82     46.53 o
 -19   1  25      602.28      611.31     67.41 o
 -17   1  25       15.10       28.89     33.92 o
 -15   1  25      197.58      215.48     57.35 o
 
